# Supplementary material for: 4-(4-Nitro­benz­yl)pyridine
Source: Acta Crystallogr Sect E Struct Rep Online. 2013 Jun 26;69(Pt 7):o1164. doi: 10.1107/S1600536813017145 (PMC3770423; doi:10.1107/S1600536813017145)
Supplement: Supplementary file 1 [file e-69-o1164-sup1.cif]

##############################################################################
#                                                                            #
# This CIF contains the data in a paper accepted for publication in          #
# Acta Crystallographica Section E. It conforms to the requirements of       #
# Notes for Authors for Acta Crystallographica Section E, and has been       #
# peer reviewed under the auspices of the IUCr Commission on Journals.       #
#                                                                            #
# Full details of the Crystallographic Information File format               #
# are given in the paper "The Crystallographic Information File (CIF):       #
# a New Standard Archive File for Crystallography" by S. R. Hall, F. H.      #
# Allen and I. D. Brown [Acta Cryst. (1991), A47, 655-685].                  #
#                                                                            #
# The current version of the core CIF dictionary is obtainable from          #
# ftp://ftp.iucr.org/pub/cif_core.dic.                                       #
#                                                                            #
# Software is freely available for graphical display of the structure(s)     #
# in this CIF. For information consult the CIF software page                 #
# http://www.iucr.org/resources/cif/software.                                #
#                                                                            #
# This file may be used for bona fide research purposes within the           #
# scientific community so long as proper attribution is given to the journal # 
# article from which it was obtained.                                        #
#                                                                            #
##############################################################################
data_I
_audit_creation_method     SHELXL-97
_chemical_name_systematic
;
4-(4-Nitrobenzyl)pyridine
;
_chemical_name_common     ?
_chemical_formula_moiety     'C12 H10 N2 O2'
_chemical_formula_sum     'C12 H10 N2 O2'
_chemical_formula_iupac     'C12 H10 N2 O2'
_chemical_formula_weight     214.22
_chemical_melting_point     ?
_symmetry_cell_setting     monoclinic
_symmetry_space_group_name_H-M     'P21/c'
_symmetry_space_group_name_Hall     '-P 2ybc'
loop_
    _symmetry_equiv_pos_as_xyz
    'x, y, z'
    '-x, y+1/2, -z+1/2'
    '-x, -y, -z'
    'x, -y-1/2, z-1/2'
_cell_length_a     11.4138(9)
_cell_length_b     6.1241(5)
_cell_length_c     15.5812(13)
_cell_angle_alpha     90.00
_cell_angle_beta     104.561(9)
_cell_angle_gamma     90.00
_cell_volume     1054.13(15)
_cell_formula_units_Z     4
_cell_measurement_reflns_used     949
_cell_measurement_theta_min     3.3199
_cell_measurement_theta_max     29.0071
_cell_measurement_temperature     293(2)
_exptl_crystal_description     needle
_exptl_crystal_colour     'white'
_exptl_crystal_size_max     0.4
_exptl_crystal_size_mid     0.2
_exptl_crystal_size_min     0.15
_exptl_crystal_density_diffrn     1.350
_exptl_crystal_density_meas     ?
_exptl_crystal_density_method     'not measured'
_exptl_crystal_F_000     448
_exptl_absorpt_coefficient_mu     0.094
_exptl_absorpt_correction_type     multi-scan
_exptl_absorpt_process_details
;
(CrysAlis PRO; Agilent, 2011)
;
_exptl_absorpt_correction_T_min     0.76949
_exptl_absorpt_correction_T_max     1.00000
_exptl_special_details
;
Absorption correction CrysAlis PRO (Agilent, 2011).
Empirical absorption correction using spherical harmonics,
implemented in SCALE3 ABSPACK scaling algorithm.
;
_diffrn_ambient_temperature     293(2)
_diffrn_radiation_type     MoK\a
_diffrn_radiation_wavelength     0.71073
_diffrn_radiation_source     'Enhance (Mo) X-ray Source'
_diffrn_radiation_monochromator     graphite
_diffrn_measurement_device_type     'Agilent Xcalibur Eos'
_diffrn_measurement_method     '\w scans'
_diffrn_detector_area_resol_mean     16.0534
_diffrn_reflns_number     4351
_diffrn_reflns_av_R_equivalents     0.0177
_diffrn_reflns_av_sigmaI/netI     0.0333
_diffrn_reflns_theta_min     3.59
_diffrn_reflns_theta_max     26.32
_diffrn_reflns_theta_full     26.32
_diffrn_measured_fraction_theta_max     0.999
_diffrn_measured_fraction_theta_full     0.999
_diffrn_reflns_limit_h_min     -13
_diffrn_reflns_limit_h_max     14
_diffrn_reflns_limit_k_min     -7
_diffrn_reflns_limit_k_max     6
_diffrn_reflns_limit_l_min     -19
_diffrn_reflns_limit_l_max     19
_diffrn_standards_number     ?
_diffrn_standards_interval_count     ?
_diffrn_standards_interval_time     ?
_diffrn_standards_decay_%     ?
_refine_special_details
;
Refinement of <i>F</i>^2^ against ALL reflections. The weighted <i>R</i>-factor
<i>wR</i> and goodness of fit <i>S</i> are based on <i>F</i>^2^, conventional
<i>R</i>-factors <i>R</i> are based on <i>F</i>, with <i>F</i> set to zero for
negative <i>F</i>^2^. The threshold expression of <i>F</i>^2^ >
\s(<i>F</i>^2^) is used only for calculating <i>R</i>-factors(gt) <i>etc</i>.
and is not relevant to the choice of reflections for refinement.
<i>R</i>-factors based on <i>F</i>^2^ are statistically about twice as large
as those based on <i>F</i>, and <i>R</i>- factors based on ALL data will be
even larger.
;
_reflns_number_total     2136
_reflns_number_gt     1514
_reflns_threshold_expression     I>2\s(I)
_refine_ls_structure_factor_coef     Fsqd
_refine_ls_matrix_type     full
_refine_ls_R_factor_all     0.0727
_refine_ls_R_factor_gt     0.0467
_refine_ls_wR_factor_gt     0.0947
_refine_ls_wR_factor_ref     0.1062
_refine_ls_goodness_of_fit_ref     1.033
_refine_ls_restrained_S_all     1.033
_refine_ls_number_reflns     2136
_refine_ls_number_parameters     145
_refine_ls_number_restraints     0
_refine_ls_hydrogen_treatment     constr
_refine_ls_weighting_scheme     calc
_refine_ls_weighting_details
         'calc w=1/[\s^2^(Fo^2^)+(0.0401P)^2^+0.1216P] where P=(Fo^2^+2Fc^2^)/3'
_atom_sites_solution_hydrogens     geom
_atom_sites_solution_primary     direct
_atom_sites_solution_secondary     difmap
_refine_ls_shift/su_max     0.000
_refine_ls_shift/su_mean     0.000
_refine_diff_density_max     0.124
_refine_diff_density_min     -0.153
_refine_ls_extinction_method     none
_refine_ls_extinction_coef     ?
loop_
    _atom_type_symbol
    _atom_type_description
    _atom_type_scat_dispersion_real
    _atom_type_scat_dispersion_imag
    _atom_type_scat_source
    'C' 'C' 0.0033 0.0016
                         'International Tables Vol C Tables 4.2.6.8 and 6.1.1.4'
    'H' 'H' 0.0000 0.0000
                         'International Tables Vol C Tables 4.2.6.8 and 6.1.1.4'
    'N' 'N' 0.0061 0.0033
                         'International Tables Vol C Tables 4.2.6.8 and 6.1.1.4'
    'O' 'O' 0.0106 0.0060
                         'International Tables Vol C Tables 4.2.6.8 and 6.1.1.4'
_computing_data_collection
;
CrysAlis PRO (Agilent, 2011)
;
_computing_cell_refinement
;
CrysAlis PRO (Agilent, 2011)
;
_computing_data_reduction
;
CrysAlis PRO (Agilent, 2011)
;
_computing_structure_solution     'SHELXS97 (Sheldrick, 2008)'
_computing_structure_refinement     'SHELXL97 (Sheldrick, 2008)'
_computing_molecular_graphics     'XP in SHELXTL (Sheldrick, 2008)'
_computing_publication_material     'SHELXTL (Sheldrick, 2008)'
loop_
    _atom_site_type_symbol
    _atom_site_label
    _atom_site_fract_x
    _atom_site_fract_y
    _atom_site_fract_z
    _atom_site_U_iso_or_equiv
    _atom_site_adp_type
    _atom_site_calc_flag
    _atom_site_refinement_flags
    _atom_site_occupancy
    _atom_site_symmetry_multiplicity
    _atom_site_disorder_assembly
    _atom_site_disorder_group
    N N2 0.13729(12) 0.2522(2) 0.13717(9) 0.0459(4) Uani d . 1 1 . .
    C C10 0.15049(13) 0.1215(2) 0.06150(10) 0.0361(4) Uani d . 1 1 . .
    C C9 0.11079(14) 0.2054(3) -0.02263(11) 0.0413(4) Uani d . 1 1 . .
    H H9A 0.0757 0.3433 -0.0317 0.050 Uiso calc R 1 1 . .
    C C7 0.17562(14) -0.1248(3) -0.08069(10) 0.0391(4) Uani d . 1 1 . .
    O O2 0.09206(12) 0.4333(2) 0.12370(9) 0.0633(4) Uani d . 1 1 . .
    C C11 0.20080(14) -0.0837(3) 0.07671(11) 0.0410(4) Uani d . 1 1 . .
    H H11A 0.2258 -0.1390 0.1340 0.049 Uiso calc R 1 1 . .
    C C8 0.12404(14) 0.0808(3) -0.09329(11) 0.0427(4) Uani d . 1 1 . .
    H H8A 0.0978 0.1361 -0.1505 0.051 Uiso calc R 1 1 . .
    C C12 0.21313(14) -0.2047(3) 0.00541(11) 0.0426(4) Uani d . 1 1 . .
    H H12A 0.2473 -0.3433 0.0149 0.051 Uiso calc R 1 1 . .
    C C6 0.19074(15) -0.2601(3) -0.15842(11) 0.0496(5) Uani d . 1 1 . .
    H H6A 0.1457 -0.3953 -0.1607 0.059 Uiso calc R 1 1 . .
    H H6B 0.1576 -0.1809 -0.2130 0.059 Uiso calc R 1 1 . .
    O O1 0.17074(16) 0.1747(2) 0.21073(9) 0.0835(5) Uani d . 1 1 . .
    C C3 0.32183(15) -0.3119(3) -0.15136(10) 0.0445(4) Uani d . 1 1 . .
    C C4 0.37349(17) -0.5080(3) -0.11888(12) 0.0555(5) Uani d . 1 1 . .
    H H4A 0.3263 -0.6168 -0.1028 0.067 Uiso calc R 1 1 . .
    N N1 0.56897(15) -0.3995(3) -0.13144(12) 0.0712(5) Uani d . 1 1 . .
    C C2 0.39748(17) -0.1617(3) -0.17558(13) 0.0610(5) Uani d . 1 1 . .
    H H2A 0.3676 -0.0274 -0.1992 0.073 Uiso calc R 1 1 . .
    C C5 0.49444(19) -0.5428(4) -0.11034(14) 0.0670(6) Uani d . 1 1 . .
    H H5A 0.5263 -0.6770 -0.0881 0.080 Uiso calc R 1 1 . .
    C C1 0.51831(19) -0.2128(4) -0.16440(15) 0.0731(6) Uani d . 1 1 . .
    H H1B 0.5676 -0.1088 -0.1812 0.088 Uiso calc R 1 1 . .
loop_
    _atom_site_aniso_label
    _atom_site_aniso_U_11
    _atom_site_aniso_U_22
    _atom_site_aniso_U_33
    _atom_site_aniso_U_12
    _atom_site_aniso_U_13
    _atom_site_aniso_U_23
    N2 0.0485(9) 0.0470(9) 0.0436(9) 0.0015(7) 0.0142(7) -0.0001(7)
    C10 0.0327(8) 0.0392(9) 0.0376(9) -0.0024(7) 0.0108(7) 0.0001(7)
    C9 0.0387(9) 0.0401(9) 0.0448(10) 0.0031(7) 0.0098(8) 0.0074(8)
    C7 0.0308(8) 0.0477(10) 0.0398(9) -0.0043(7) 0.0104(7) -0.0016(8)
    O2 0.0808(10) 0.0477(8) 0.0618(9) 0.0179(7) 0.0189(7) -0.0018(7)
    C11 0.0430(9) 0.0428(9) 0.0363(9) 0.0032(8) 0.0086(8) 0.0070(8)
    C8 0.0424(9) 0.0498(10) 0.0350(9) -0.0003(8) 0.0082(8) 0.0064(8)
    C12 0.0396(9) 0.0385(9) 0.0494(10) 0.0037(7) 0.0109(8) 0.0026(8)
    C6 0.0413(10) 0.0621(11) 0.0455(10) -0.0024(8) 0.0113(8) -0.0088(9)
    O1 0.1380(14) 0.0749(10) 0.0378(8) 0.0326(10) 0.0224(8) 0.0078(7)
    C3 0.0436(9) 0.0551(11) 0.0361(9) -0.0042(9) 0.0126(8) -0.0120(8)
    C4 0.0519(11) 0.0561(11) 0.0601(12) -0.0023(9) 0.0172(10) -0.0061(10)
    N1 0.0481(10) 0.0950(14) 0.0719(12) 0.0042(10) 0.0176(9) -0.0145(11)
    C2 0.0540(12) 0.0668(13) 0.0653(13) -0.0035(10) 0.0211(10) 0.0019(11)
    C5 0.0585(13) 0.0708(14) 0.0692(14) 0.0117(12) 0.0114(11) -0.0119(11)
    C1 0.0535(13) 0.0956(17) 0.0759(15) -0.0169(13) 0.0271(12) -0.0053(14)
_geom_special_details
;
All e.s.d.'s (except the e.s.d. in the dihedral angle between two l.s. planes)
are estimated using the full covariance matrix. The cell e.s.d.'s are taken
into account individually in the estimation of e.s.d.'s in distances, angles
and torsion angles; correlations between e.s.d.'s in cell parameters are only
used when they are defined by crystal symmetry. An approximate (isotropic)
treatment of cell e.s.d.'s is used for estimating e.s.d.'s involving l.s.
planes.
;
loop_
    _geom_bond_atom_site_label_1
    _geom_bond_atom_site_label_2
    _geom_bond_site_symmetry_2
    _geom_bond_distance
    _geom_bond_publ_flag
    N2 O1 . 1.2101(17) ?
    N2 O2 . 1.2194(17) ?
    N2 C10 . 1.464(2) ?
    C10 C9 . 1.374(2) ?
    C10 C11 . 1.377(2) ?
    C9 C8 . 1.379(2) ?
    C9 H9A . 0.9300 ?
    C7 C8 . 1.383(2) ?
    C7 C12 . 1.391(2) ?
    C7 C6 . 1.513(2) ?
    C11 C12 . 1.372(2) ?
    C11 H11A . 0.9300 ?
    C8 H8A . 0.9300 ?
    C12 H12A . 0.9300 ?
    C6 C3 . 1.506(2) ?
    C6 H6A . 0.9700 ?
    C6 H6B . 0.9700 ?
    C3 C4 . 1.377(2) ?
    C3 C2 . 1.378(2) ?
    C4 C5 . 1.370(3) ?
    C4 H4A . 0.9300 ?
    N1 C5 . 1.320(3) ?
    N1 C1 . 1.325(3) ?
    C2 C1 . 1.382(3) ?
    C2 H2A . 0.9300 ?
    C5 H5A . 0.9300 ?
    C1 H1B . 0.9300 ?
loop_
    _geom_angle_atom_site_label_1
    _geom_angle_atom_site_label_2
    _geom_angle_atom_site_label_3
    _geom_angle_site_symmetry_1
    _geom_angle_site_symmetry_3
    _geom_angle
    _geom_angle_publ_flag
    O1 N2 O2 . . 122.59(15) ?
    O1 N2 C10 . . 118.47(14) ?
    O2 N2 C10 . . 118.93(14) ?
    C9 C10 C11 . . 121.90(15) ?
    C9 C10 N2 . . 119.20(14) ?
    C11 C10 N2 . . 118.89(14) ?
    C10 C9 C8 . . 118.60(15) ?
    C10 C9 H9A . . 120.7 ?
    C8 C9 H9A . . 120.7 ?
    C8 C7 C12 . . 118.32(15) ?
    C8 C7 C6 . . 121.02(15) ?
    C12 C7 C6 . . 120.66(15) ?
    C12 C11 C10 . . 118.48(15) ?
    C12 C11 H11A . . 120.8 ?
    C10 C11 H11A . . 120.8 ?
    C9 C8 C7 . . 121.25(15) ?
    C9 C8 H8A . . 119.4 ?
    C7 C8 H8A . . 119.4 ?
    C11 C12 C7 . . 121.44(15) ?
    C11 C12 H12A . . 119.3 ?
    C7 C12 H12A . . 119.3 ?
    C3 C6 C7 . . 111.59(13) ?
    C3 C6 H6A . . 109.3 ?
    C7 C6 H6A . . 109.3 ?
    C3 C6 H6B . . 109.3 ?
    C7 C6 H6B . . 109.3 ?
    H6A C6 H6B . . 108.0 ?
    C4 C3 C2 . . 116.31(17) ?
    C4 C3 C6 . . 122.41(16) ?
    C2 C3 C6 . . 121.27(17) ?
    C5 C4 C3 . . 119.94(18) ?
    C5 C4 H4A . . 120.0 ?
    C3 C4 H4A . . 120.0 ?
    C5 N1 C1 . . 115.11(18) ?
    C3 C2 C1 . . 119.2(2) ?
    C3 C2 H2A . . 120.4 ?
    C1 C2 H2A . . 120.4 ?
    N1 C5 C4 . . 124.7(2) ?
    N1 C5 H5A . . 117.6 ?
    C4 C5 H5A . . 117.6 ?
    N1 C1 C2 . . 124.7(2) ?
    N1 C1 H1B . . 117.7 ?
    C2 C1 H1B . . 117.7 ?
loop_
    _geom_torsion_atom_site_label_1
    _geom_torsion_atom_site_label_2
    _geom_torsion_atom_site_label_3
    _geom_torsion_atom_site_label_4
    _geom_torsion_site_symmetry_1
    _geom_torsion_site_symmetry_2
    _geom_torsion_site_symmetry_3
    _geom_torsion_site_symmetry_4
    _geom_torsion
    _geom_torsion_publ_flag
    O1 N2 C10 C9 . . . . 178.75(15) ?
    O2 N2 C10 C9 . . . . -0.5(2) ?
    O1 N2 C10 C11 . . . . -0.3(2) ?
    O2 N2 C10 C11 . . . . -179.55(15) ?
    C11 C10 C9 C8 . . . . -1.2(2) ?
    N2 C10 C9 C8 . . . . 179.84(13) ?
    C9 C10 C11 C12 . . . . 1.2(2) ?
    N2 C10 C11 C12 . . . . -179.81(13) ?
    C10 C9 C8 C7 . . . . 0.2(2) ?
    C12 C7 C8 C9 . . . . 0.6(2) ?
    C6 C7 C8 C9 . . . . -179.57(14) ?
    C10 C11 C12 C7 . . . . -0.3(2) ?
    C8 C7 C12 C11 . . . . -0.6(2) ?
    C6 C7 C12 C11 . . . . 179.59(14) ?
    C8 C7 C6 C3 . . . . 119.47(17) ?
    C12 C7 C6 C3 . . . . -60.7(2) ?
    C7 C6 C3 C4 . . . . 98.12(19) ?
    C7 C6 C3 C2 . . . . -80.4(2) ?
    C2 C3 C4 C5 . . . . 1.5(3) ?
    C6 C3 C4 C5 . . . . -177.18(16) ?
    C4 C3 C2 C1 . . . . -1.4(3) ?
    C6 C3 C2 C1 . . . . 177.24(17) ?
    C1 N1 C5 C4 . . . . -1.2(3) ?
    C3 C4 C5 N1 . . . . -0.1(3) ?
    C5 N1 C1 C2 . . . . 1.3(3) ?
    C3 C2 C1 N1 . . . . 0.0(3) ?
loop_
    _geom_hbond_atom_site_label_d
    _geom_hbond_atom_site_label_h
    _geom_hbond_atom_site_label_a
    _geom_hbond_site_symmetry_d
    _geom_hbond_site_symmetry_h
    _geom_hbond_site_symmetry_a
    _geom_hbond_distance_dh
    _geom_hbond_distance_ha
    _geom_hbond_distance_da
    _geom_hbond_angle_dha
    _geom_hbond_publ_flag
    C9 H9A O2 1_555 1_555 3_565 0.930 2.4926 3.302(2)   145.57 yes
_iucr_refine_instructions_details
;
TITL Free in P2(1)/c
CELL 0.71073  11.4138   6.1241  15.5812  90.000 104.561  90.000
ZERR    4.00   0.0009   0.0005   0.0013   0.000   0.009   0.000
LATT  1
SYMM -X, 0.5+Y, 0.5-Z
SFAC C H N O
UNIT 48 40 8 8
L.S. 4
acta
conf
bond $h
omit -6 52.64
BOND
FMAP 2
PLAN 20
WGHT    0.040100    0.121600
FVAR       0.61194
N2    3    0.137289    0.252173    0.137166    11.00000    0.04853    0.04696 =
         0.04358   -0.00006    0.01422    0.00148
C10   1    0.150488    0.121510    0.061502    11.00000    0.03274    0.03917 =
         0.03757    0.00005    0.01080   -0.00244
C9    1    0.110785    0.205409   -0.022627    11.00000    0.03873    0.04005 =
         0.04481    0.00739    0.00976    0.00308
AFIX  43
H9A   2    0.075721    0.343307   -0.031700    11.00000   -1.20000
AFIX   0
C7    1    0.175621   -0.124782   -0.080685    11.00000    0.03078    0.04766 =
         0.03981   -0.00165    0.01036   -0.00431
O2    4    0.092064    0.433337    0.123704    11.00000    0.08078    0.04775 =
         0.06179   -0.00180    0.01887    0.01793
C11   1    0.200797   -0.083711    0.076709    11.00000    0.04302    0.04277 =
         0.03635    0.00705    0.00861    0.00319
AFIX  43
H11A  2    0.225836   -0.138974    0.134005    11.00000   -1.20000
AFIX   0
C8    1    0.124038    0.080826   -0.093287    11.00000    0.04244    0.04981 =
         0.03502    0.00644    0.00824   -0.00030
AFIX  43
H8A   2    0.097792    0.136101   -0.150506    11.00000   -1.20000
AFIX   0
C12   1    0.213129   -0.204745    0.005405    11.00000    0.03960    0.03854 =
         0.04937    0.00260    0.01090    0.00367
AFIX  43
H12A  2    0.247318   -0.343285    0.014852    11.00000   -1.20000
AFIX   0
C6    1    0.190742   -0.260138   -0.158420    11.00000    0.04128    0.06206 =
         0.04555   -0.00879    0.01130   -0.00236
AFIX  23
H6A   2    0.145720   -0.395257   -0.160692    11.00000   -1.20000
H6B   2    0.157587   -0.180935   -0.213044    11.00000   -1.20000
AFIX   0
O1    4    0.170745    0.174719    0.210725    11.00000    0.13801    0.07494 =
         0.03775    0.00778    0.02238    0.03265
C3    1    0.321834   -0.311891   -0.151357    11.00000    0.04361    0.05513 =
         0.03613   -0.01201    0.01262   -0.00425
C4    1    0.373489   -0.508027   -0.118876    11.00000    0.05186    0.05610 =
         0.06012   -0.00611    0.01721   -0.00227
AFIX  43
H4A   2    0.326300   -0.616790   -0.102752    11.00000   -1.20000
AFIX   0
N1    3    0.568967   -0.399478   -0.131442    11.00000    0.04811    0.09502 =
         0.07194   -0.01452    0.01757    0.00423
C2    1    0.397480   -0.161691   -0.175582    11.00000    0.05405    0.06678 =
         0.06530    0.00189    0.02109   -0.00350
AFIX  43
H2A   2    0.367567   -0.027421   -0.199192    11.00000   -1.20000
AFIX   0
C5    1    0.494438   -0.542777   -0.110337    11.00000    0.05849    0.07075 =
         0.06919   -0.01194    0.01144    0.01173
AFIX  43
H5A   2    0.526341   -0.676979   -0.088070    11.00000   -1.20000
AFIX   0
C1    1    0.518312   -0.212808   -0.164402    11.00000    0.05353    0.09563 =
         0.07585   -0.00535    0.02711   -0.01693
AFIX  43
H1B   2    0.567588   -0.108773   -0.181210    11.00000   -1.20000
HKLF 4
REM  Free in P2(1)/c
REM R1 =  0.0467 for   1514 Fo > 4sig(Fo)  and  0.0727 for all   2136 data
REM    145 parameters refined using      0 restraints
END
WGHT      0.0401      0.1215
REM Highest difference peak  0.124,  deepest hole -0.153,  1-sigma level  0.031
Q1    1   0.3512 -0.1913 -0.1335  11.00000  0.05    0.12
Q2    1   0.2216  0.0602  0.0733  11.00000  0.05    0.12
Q3    1   0.1369  0.0003  0.0643  11.00000  0.05    0.11
Q4    1   0.2487 -0.0893  0.0403  11.00000  0.05    0.11
Q5    1   0.3834  0.0320 -0.1589  11.00000  0.05    0.10
Q6    1   0.1580 -0.1846 -0.0414  11.00000  0.05    0.10
Q7    1   0.5441 -0.7159 -0.0354  11.00000  0.05    0.10
Q8    1   0.3007 -0.2582  0.0177  11.00000  0.05    0.09
Q9    1   0.1856 -0.1819 -0.1243  11.00000  0.05    0.09
Q10   1   0.2853 -0.1082  0.1435  11.00000  0.05    0.09
Q11   1   0.2307 -0.1179 -0.0310  11.00000  0.05    0.09
Q12   1   0.3464 -0.2795 -0.2000  11.00000  0.05    0.09
Q13   1   0.1772  0.1847  0.0242  11.00000  0.05    0.09
Q14   1   0.1372 -0.3681 -0.2249  11.00000  0.05    0.09
Q15   1   0.5629  0.0494 -0.1477  11.00000  0.05    0.08
Q16   1   0.1148 -0.0685 -0.0929  11.00000  0.05    0.08
Q17   1   0.3016 -0.6383 -0.0188  11.00000  0.05    0.08
Q18   1   0.3390  0.1709 -0.1816  11.00000  0.05    0.08
Q19   1   0.1978  0.0051 -0.0841  11.00000  0.05    0.08
Q20   1  -0.0045  0.3212 -0.0978  11.00000  0.05    0.08
;
data_global
_journal_date_recd_electronic     2013-05-27
_journal_date_accepted     2013-06-20
_journal_name_full     'Acta Crystallographica, Section E'
_journal_year     2013
_journal_volume     69
_journal_issue      7
_journal_page_first     o1164
_journal_page_last     o1164
_journal_paper_category     QO
_journal_paper_doi     10.1107/S1600536813017145
_journal_coeditor_code     LD2106
_publ_contact_author_name     'Mohammed H. Kailani'
_publ_contact_author_address
;
Chemistry Department, The University of Jordan, Amman 11942, Jordan
;
_publ_contact_author_email     'kailani@ju.edu.jo'
_publ_contact_author_fax     ?
_publ_contact_author_phone     ?
_publ_section_title
;
4-(4-Nitrobenzyl)pyridine
;
loop_
    _publ_author_name
    _publ_author_footnote
    _publ_author_address
    'Taher, Deeb' .
;
Department of Chemistry, The University of Jordan, Amman 11942, Jordan
;
    'Awwadi, Firas F.' .
;
Department of Chemistry, The University of Jordan, Amman 11942, Jordan
;
    'Kailani, Mohammed H.' .
;
Department of Chemistry, The University of Jordan, Amman 11942, Jordan
;
