# Supplementary material for: 4-(4-Nitro­benz­yl)pyridine
Source: Acta Crystallogr Sect E Struct Rep Online. 2013 Jun 26;69(Pt 7):o1164. doi: 10.1107/S1600536813017145 (PMC3770423; doi:10.1107/S1600536813017145)
Supplement: Supplementary file 2 [file e-69-o1164-Isup2.hkl]

# 
# h,k,l, Fc-squared, Fo-squared, sigma(Fo-squared) and status flag 
# 
data_I
_shelx_title ' Free in P2(1)/c' 
_shelx_refln_list_code          4 
_shelx_F_calc_maximum      146.16 
_exptl_crystal_F_000       448.00 
_reflns_d_resolution_high  0.8015 
 
loop_ 
 _symmetry_equiv_pos_as_xyz 
 'x, y, z' 
 '-x, y+1/2, -z+1/2' 
 '-x, -y, -z' 
 'x, -y-1/2, z-1/2' 
 
_cell_length_a    11.4138 
_cell_length_b     6.1241 
_cell_length_c    15.5812 
_cell_angle_alpha  90.000 
_cell_angle_beta  104.561 
_cell_angle_gamma  90.000 
 
_shelx_F_squared_multiplier     1.000 
 
loop_ 
 _refln_index_h 
 _refln_index_k 
 _refln_index_l 
 _refln_F_squared_calc 
 _refln_F_squared_meas 
 _refln_F_squared_sigma 
 _refln_observed_status 
   2   0   0      687.97      693.58      8.39 o 
   3   0   0    21362.34    20327.24     54.41 o 
   4   0   0     5370.17     5605.00     22.22 o 
   5   0   0       23.77       31.56      3.85 o 
   6   0   0      635.71      705.16     18.59 o 
   7   0   0       16.68       22.19      4.09 o 
   8   0   0        2.39        4.41      3.15 o 
   9   0   0        3.30       12.04      4.22 o 
  10   0   0      170.30      168.56     12.26 o 
  11   0   0       20.88       21.71      2.89 o 
  12   0   0        4.56        5.50      4.14 o 
  13   0   0       17.37       19.33      5.55 o 
   1   1   0       30.81       27.36      1.02 o 
   2   1   0     3787.72     3659.64     11.12 o 
   3   1   0     6063.60     5856.45     17.66 o 
   4   1   0       99.94      104.54      1.98 o 
   5   1   0       77.93       71.16      2.14 o 
   6   1   0     2640.69     2618.92     18.83 o 
   7   1   0      253.98      260.84      5.29 o 
   8   1   0       13.56       16.54      1.83 o 
   9   1   0      431.10      403.88      9.54 o 
  10   1   0       10.90       10.83      1.85 o 
  11   1   0        8.78        7.50      1.54 o 
  12   1   0        5.06       13.33      4.04 o 
  13   1   0        7.51       10.10      3.41 o 
   0   2   0     1522.88     1471.42     11.57 o 
   1   2   0      480.99      460.18      4.94 o 
   2   2   0     1117.66     1100.42      6.90 o 
   3   2   0      926.21      950.02      6.87 o 
   4   2   0        2.00        2.58      0.73 o 
   5   2   0       44.23       47.05      1.77 o 
   6   2   0      178.61      187.02      5.45 o 
   7   2   0       32.96       39.08      2.79 o 
   8   2   0       48.92       54.06      2.79 o 
   9   2   0       23.98       25.75      2.16 o 
  10   2   0        7.44        9.88      2.02 o 
  11   2   0       19.54       22.49      5.94 o 
  12   2   0        2.47        2.28      2.52 o 
  13   2   0        0.31       -0.55      2.60 o 
   1   3   0      117.15      123.71      3.58 o 
   2   3   0        6.58        8.08      1.32 o 
   3   3   0      277.66      294.54      7.89 o 
   4   3   0       45.29       53.08      2.54 o 
   5   3   0       48.45       54.79      2.83 o 
   6   3   0       10.89       10.85      1.72 o 
   7   3   0        7.99        9.45      1.79 o 
   8   3   0        6.23        7.82      1.82 o 
   9   3   0       22.89       21.30      2.56 o 
  10   3   0       14.37       12.62      2.35 o 
  11   3   0        7.37       12.43      3.10 o 
  12   3   0        0.15       -0.67      3.93 o 
   0   4   0       18.66       20.47      2.13 o 
   1   4   0       32.51       40.94      2.29 o 
   2   4   0        3.71        6.08      1.53 o 
   3   4   0       12.62       12.05      1.20 o 
   4   4   0       18.48       18.85      1.90 o 
   5   4   0       34.44       32.32      2.52 o 
   6   4   0        1.83        1.94      1.19 o 
   7   4   0       76.74       70.27      3.78 o 
   8   4   0       63.05       58.30      5.12 o 
   9   4   0       13.14       13.57      3.19 o 
  10   4   0       14.51       10.35      9.51 o 
  11   4   0        0.07        3.41      2.84 o 
   1   5   0       26.30       28.43      2.88 o 
   2   5   0        0.25        1.05      1.31 o 
   3   5   0      155.78      152.74      4.37 o 
   4   5   0       26.02       24.18      2.68 o 
   5   5   0        2.09        0.81      1.33 o 
   6   5   0       49.90       46.60      3.87 o 
   7   5   0       38.15       43.93      5.96 o 
   8   5   0        1.37        2.19      3.02 o 
   9   5   0        7.95        7.58      3.44 o 
  10   5   0        0.47        6.06      3.39 o 
   0   6   0       41.17       44.49      5.31 o 
   1   6   0       90.67       90.72      5.38 o 
   2   6   0        0.03        2.25      1.53 o 
   3   6   0      108.22      105.96      5.80 o 
   4   6   0        1.85        4.86      1.87 o 
   5   6   0        5.20        8.57      2.07 o 
   6   6   0        0.15        5.26      3.20 o 
   7   6   0        3.07        4.81      3.20 o 
   8   6   0        2.23        1.04      2.06 o 
   1   7   0        1.06        1.00      1.87 o 
   2   7   0        3.66        1.15      1.76 o 
   3   7   0        4.36        6.38      2.96 o 
   4   7   0        2.87        8.73      3.20 o 
   5   7   0        0.52       -1.18      3.02 o 
 -13   1   1        2.57        1.35      2.27 o 
 -12   1   1       39.41       41.15      5.29 o 
 -11   1   1        0.10       -1.97      1.13 o 
 -10   1   1       11.23        7.83      1.72 o 
  -9   1   1       35.76       42.49      2.99 o 
  -8   1   1        7.46        4.64      1.12 o 
  -7   1   1      450.14      449.74      7.37 o 
  -6   1   1      576.79      544.10      7.00 o 
  -5   1   1       43.82       49.28      1.59 o 
  -4   1   1      196.00      189.00      2.64 o 
  -3   1   1     5338.92     5341.89     20.64 o 
  -2   1   1     3351.00     3231.25      8.77 o 
  -1   1   1     3305.93     3086.93     35.02 o 
   0   1   1       69.91       60.06      1.60 o 
   1   1   1     2034.38     1933.43     16.44 o 
   2   1   1     1226.26     1187.04      6.42 o 
   3   1   1       33.30       36.07      0.93 o 
   4   1   1       13.43       11.49      0.87 o 
   5   1   1      900.70      898.90      8.06 o 
   6   1   1        5.59        5.72      2.72 o 
   7   1   1        7.73        6.72      1.88 o 
   8   1   1        0.25        1.50      2.20 o 
   9   1   1       24.59       25.96      2.35 o 
  10   1   1        9.00        7.07      1.49 o 
  11   1   1        8.66       10.97      3.22 o 
  12   1   1        0.00        1.30      4.46 o 
  13   1   1        0.31       -1.01      2.22 o 
 -13   2   1        9.77       11.06      3.24 o 
 -12   2   1       43.52       40.36      5.38 o 
 -11   2   1        0.64        1.48      1.18 o 
 -10   2   1       41.41       36.88      2.62 o 
  -9   2   1      881.24      874.69     11.34 o 
  -8   2   1        2.94        4.21      1.16 o 
  -7   2   1       35.59       38.62      2.23 o 
  -6   2   1     1640.53     1627.05     12.68 o 
  -5   2   1     1105.30     1146.17      8.30 o 
  -4   2   1      307.11      310.77      3.85 o 
  -3   2   1      443.83      491.83      4.70 o 
  -2   2   1      206.17      200.50      2.76 o 
  -1   2   1        2.87        2.90      0.49 o 
   0   2   1       27.06       27.59      1.18 o 
   1   2   1      616.65      622.81      5.83 o 
   2   2   1      139.68      147.55      3.31 o 
   3   2   1      191.35      199.63      3.49 o 
   4   2   1      359.23      367.60      5.01 o 
   5   2   1       39.64       36.89      1.60 o 
   6   2   1       40.25       44.90      2.86 o 
   7   2   1       16.43       19.65      2.27 o 
   8   2   1      107.02       97.66      4.76 o 
   9   2   1        1.92        1.13      3.30 o 
  10   2   1       18.68       19.81      3.47 o 
  11   2   1        0.71        7.59      2.88 o 
  12   2   1        2.18        3.31      2.34 o 
  13   2   1        2.99        6.30      3.24 o 
 -12   3   1        7.66        7.32      4.78 o 
 -11   3   1        0.18        1.53      2.80 o 
 -10   3   1       49.68       42.79      3.59 o 
  -9   3   1       13.08       12.35      2.15 o 
  -8   3   1       15.70       14.30      2.05 o 
  -7   3   1       28.81       28.44      2.44 o 
  -6   3   1       21.89       18.62      1.90 o 
  -5   3   1        0.21        0.57      0.80 o 
  -4   3   1       69.50       68.14      2.81 o 
  -3   3   1     1249.12     1380.63     26.93 o 
  -2   3   1      301.68      305.69     15.34 o 
  -1   3   1      297.24      312.08      5.52 o 
   0   3   1     1542.87     1629.19     10.52 o 
   1   3   1       10.45       10.34      1.22 o 
   2   3   1      389.14      414.58      8.55 o 
   3   3   1      175.11      198.67      4.63 o 
   4   3   1      178.59      210.95      5.19 o 
   5   3   1       87.10      100.16      3.90 o 
   6   3   1      117.26      131.40      4.82 o 
   7   3   1      195.32      191.66      6.25 o 
   8   3   1      129.68      135.15      5.75 o 
   9   3   1       12.08       13.94      2.58 o 
  10   3   1        1.15        4.04      1.77 o 
  11   3   1        4.65        6.70      4.41 o 
  12   3   1        0.01        1.20      3.58 o 
 -11   4   1        0.10       -2.28      2.18 o 
 -10   4   1       14.90       15.62      4.14 o 
  -9   4   1        6.69        6.08      3.42 o 
  -8   4   1       36.30       36.75      5.45 o 
  -7   4   1        1.08        5.15      3.07 o 
  -6   4   1        0.63       -0.47      0.89 o 
  -5   4   1       11.06       11.55      1.37 o 
  -4   4   1      145.68      145.61      4.06 o 
  -3   4   1      512.47      520.54      6.87 o 
  -2   4   1        1.13        1.58      0.67 o 
  -1   4   1        0.00        1.00      0.75 o 
   0   4   1      322.99      331.31      6.33 o 
   1   4   1      291.72      300.56      7.66 o 
   2   4   1       43.41       45.19      3.16 o 
   3   4   1       20.29       21.78      1.75 o 
   4   4   1        4.26        4.13      1.15 o 
   5   4   1       17.94       17.63      1.89 o 
   6   4   1       99.51      102.14      4.41 o 
   7   4   1        7.64       10.21      1.84 o 
   8   4   1       17.25       22.27      3.49 o 
   9   4   1       16.42       11.79      3.13 o 
  10   4   1        0.01        2.76      3.08 o 
  11   4   1        4.69       12.79      5.54 o 
 -10   5   1        5.14       11.14      4.38 o 
  -9   5   1       17.05       19.49      4.83 o 
  -8   5   1        2.35        1.28      1.84 o 
  -7   5   1        0.47        0.48      1.95 o 
  -6   5   1      110.34      100.77      5.37 o 
  -5   5   1       18.89       22.56      3.77 o 
  -4   5   1       31.12       25.12      2.67 o 
  -3   5   1       21.04       18.15      2.44 o 
  -2   5   1       24.23       26.14      2.78 o 
  -1   5   1       63.87       68.05      4.20 o 
   0   5   1        7.51        7.55      1.75 o 
   1   5   1       52.25       56.11      3.86 o 
   2   5   1       45.28       41.65      3.39 o 
   3   5   1        4.47        8.15      1.44 o 
   4   5   1       13.45       10.36      3.19 o 
   5   5   1        3.67        4.99      4.26 o 
   6   5   1       99.06       85.29      7.74 o 
   7   5   1       30.22       31.43      5.23 o 
   8   5   1        4.79        4.23      2.02 o 
   9   5   1       39.18       38.86      6.40 o 
  10   5   1       11.82       12.18      3.61 o 
  -8   6   1        1.43        6.14      3.55 o 
  -7   6   1       10.09        8.04      3.47 o 
  -6   6   1        1.54        3.07      3.15 o 
  -5   6   1        1.82        0.80      2.16 o 
  -4   6   1        8.58        7.71      1.77 o 
  -3   6   1        3.28        3.51      2.95 o 
  -2   6   1       25.10       25.62      2.87 o 
  -1   6   1       17.62       15.90      2.37 o 
   0   6   1       11.00       11.01      2.23 o 
   1   6   1       35.75       30.84      3.23 o 
   2   6   1        6.26        5.03      3.02 o 
   3   6   1        4.12        4.46      1.80 o 
   4   6   1       43.47       38.89      3.76 o 
   5   6   1        0.01        1.14      1.73 o 
   6   6   1        8.04        8.04      3.28 o 
   7   6   1        1.18        4.33      2.86 o 
   8   6   1        1.80        7.24      3.07 o 
  -5   7   1        6.40       13.97      4.19 o 
  -4   7   1        4.92        8.95      3.77 o 
  -3   7   1       23.23       22.51      4.67 o 
  -2   7   1       20.24       26.54      5.07 o 
  -1   7   1        0.04        4.46      2.01 o 
   0   7   1        7.66        4.62      1.76 o 
   1   7   1        0.35        1.81      1.74 o 
   2   7   1        0.07        0.57      1.62 o 
   3   7   1        6.01        7.56      3.02 o 
   4   7   1        7.92        6.92      3.15 o 
   5   7   1        0.01        3.04      2.62 o 
 -14   0   2        8.52       13.11      5.07 o 
 -13   0   2       60.73       58.97      5.17 o 
 -12   0   2       50.63       59.80      5.00 o 
 -11   0   2       53.79       45.20      4.17 o 
 -10   0   2       58.22       46.33      5.51 o 
  -9   0   2      171.55      144.71     10.47 o 
  -8   0   2        4.52        6.92      3.31 o 
  -7   0   2       35.72       33.11      4.70 o 
  -6   0   2     1108.70     1145.44     21.50 o 
  -5   0   2      771.21      836.81      7.58 o 
  -4   0   2      759.33      751.02      6.32 o 
  -3   0   2       24.04       21.52      1.02 o 
  -2   0   2     1248.84     1184.21      8.97 o 
   1   0   2     3167.25     2885.09     44.09 o 
   2   0   2     4841.68     4620.56     85.37 o 
   3   0   2     1487.29     1496.21     33.21 o 
   4   0   2      548.66      551.72     14.42 o 
   5   0   2     1102.57     1215.03     23.53 o 
   6   0   2      218.50      233.93     11.56 o 
   7   0   2       18.07       21.71      4.57 o 
   8   0   2       33.34       35.70      5.79 o 
   9   0   2       23.11       22.03      4.91 o 
  10   0   2        6.61        5.74      3.82 o 
  11   0   2       36.99       31.14      6.38 o 
  12   0   2        1.49        3.71      3.26 o 
  13   0   2       16.14       21.23      6.41 o 
 -13   1   2        0.20        0.07      3.40 o 
 -12   1   2       21.59       17.97      2.47 o 
 -11   1   2        4.51        4.43      1.49 o 
 -10   1   2       22.04       25.37      2.61 o 
  -9   1   2       73.63       80.59      3.48 o 
  -8   1   2      241.52      247.99      5.56 o 
  -7   1   2      726.18      707.55      8.67 o 
  -6   1   2     1155.62     1189.72      8.07 o 
  -5   1   2      444.34      478.09      4.65 o 
  -4   1   2     3579.73     3612.08     10.64 o 
  -3   1   2     5292.19     5136.22     18.20 o 
  -2   1   2        0.12        1.06      0.51 o 
  -1   1   2       29.88       25.67      1.57 o 
   0   1   2    11780.22    11214.37     60.65 o 
   1   1   2      241.46      259.96      3.07 o 
   2   1   2      202.85      194.75      2.52 o 
   3   1   2        4.63        5.41      1.17 o 
   4   1   2        1.81        2.12      0.53 o 
   5   1   2        6.72        6.65      0.91 o 
   6   1   2        7.03        7.28      1.16 o 
   7   1   2        0.60        1.90      1.43 o 
   8   1   2       24.89       25.05      2.12 o 
   9   1   2       18.62       17.54      3.44 o 
  10   1   2        1.19        5.11      3.39 o 
  11   1   2        3.27        5.81      2.92 o 
  12   1   2       25.79       23.68      4.28 o 
  13   1   2       12.93       10.63      3.81 o 
 -13   2   2       17.41       20.06      6.46 o 
 -12   2   2       67.96       60.00      5.93 o 
 -11   2   2        2.44        4.84      1.41 o 
 -10   2   2        3.49        3.99      2.20 o 
  -9   2   2      865.07      819.54     10.97 o 
  -8   2   2       75.17       75.34      3.21 o 
  -7   2   2       51.61       51.11      2.49 o 
  -6   2   2      506.91      485.26      5.96 o 
  -5   2   2      314.01      300.25      4.65 o 
  -4   2   2       46.65       48.31      1.70 o 
  -3   2   2      377.48      394.34      7.29 o 
  -2   2   2        7.24        9.62      0.85 o 
  -1   2   2       31.65       22.38      0.83 o 
   0   2   2      220.62      215.15      2.72 o 
   1   2   2      191.86      214.05      3.41 o 
   2   2   2        7.40        8.72      1.00 o 
   3   2   2        0.05        1.44      0.82 o 
   4   2   2       42.05       45.47      2.14 o 
   5   2   2       50.35       48.76      1.99 o 
   6   2   2       16.27       15.36      2.83 o 
   7   2   2        6.35        6.73      1.65 o 
   8   2   2        1.55        2.30      5.75 o 
   9   2   2      121.40      120.68      7.44 o 
  10   2   2        9.66        7.41      2.87 o 
  11   2   2        1.29        5.34      4.34 o 
  12   2   2        6.84        6.20      2.72 o 
 -12   3   2      148.09      148.00      9.12 o 
 -11   3   2       39.82       31.22      4.37 o 
 -10   3   2       38.74       37.52      4.41 o 
  -9   3   2       57.53       52.25      3.57 o 
  -8   3   2       74.12       76.39      3.93 o 
  -7   3   2       45.51       41.38      2.18 o 
  -6   3   2      289.14      270.71      6.55 o 
  -5   3   2        2.61        4.55      2.44 o 
  -4   3   2       37.94       49.08      4.97 o 
  -3   3   2      264.08      240.29      5.71 o 
  -2   3   2      190.97      180.32      4.92 o 
  -1   3   2        7.86        8.07      0.78 o 
   0   3   2      235.94      247.64      4.07 o 
   1   3   2       13.55       12.56      1.09 o 
   2   3   2      158.11      170.45      5.45 o 
   3   3   2      226.87      236.96      5.32 o 
   4   3   2       84.23       86.92      2.81 o 
   5   3   2        1.88        1.19      0.64 o 
   6   3   2      307.02      294.14      5.55 o 
   7   3   2       18.01       18.30      2.40 o 
   8   3   2       27.49       32.26      3.10 o 
   9   3   2       16.78       16.34      3.15 o 
  10   3   2       11.06       11.72      7.29 o 
  11   3   2       12.24       17.99      5.71 o 
  12   3   2        1.79        1.18      3.85 o 
 -12   4   2       12.30       20.38      5.23 o 
 -11   4   2        0.00        1.15      2.27 o 
 -10   4   2       15.79       15.38      4.41 o 
  -9   4   2       58.27       64.92      7.13 o 
  -8   4   2       17.98       17.87      3.87 o 
  -7   4   2       10.70        9.72      3.18 o 
  -6   4   2      296.89      294.85     13.06 o 
  -5   4   2       32.93       31.48      2.63 o 
  -4   4   2        9.45        9.93      1.59 o 
  -3   4   2       73.75       77.06      3.86 o 
  -2   4   2      179.55      182.08      3.80 o 
  -1   4   2       55.84       60.53      2.53 o 
   0   4   2       31.01       40.70      2.30 o 
   1   4   2        0.42       -0.35      1.20 o 
   2   4   2       13.52       11.68      1.72 o 
   3   4   2       32.53       30.52      4.22 o 
   4   4   2        7.26        7.72      1.42 o 
   5   4   2        2.92        2.88      1.43 o 
   6   4   2        2.73        3.50      1.33 o 
   7   4   2        0.50        1.72      1.33 o 
   8   4   2        2.43        2.26      1.29 o 
   9   4   2        0.03        7.19     13.87 o 
  10   4   2        1.17       -1.02      2.19 o 
  11   4   2        3.24        2.67      4.11 o 
 -10   5   2        0.01       -1.34      2.75 o 
  -9   5   2       20.59       20.62      4.59 o 
  -8   5   2        0.22        0.64      2.16 o 
  -7   5   2        0.66        2.11      2.64 o 
  -6   5   2       20.52       22.21      2.65 o 
  -5   5   2       13.71       14.29      3.32 o 
  -4   5   2        1.27        1.23      1.05 o 
  -3   5   2        0.59       -0.06      1.32 o 
  -2   5   2        7.02        5.80      1.56 o 
  -1   5   2       58.92       62.73      3.91 o 
   0   5   2        5.77        6.73      1.72 o 
   1   5   2       89.13       97.19      5.00 o 
   2   5   2       18.58       18.90      2.38 o 
   3   5   2        0.49        1.11      0.90 o 
   4   5   2        4.08        6.33      1.34 o 
   5   5   2       29.01       30.34      4.57 o 
   6   5   2       29.64       28.80      3.73 o 
   7   5   2        1.87        3.92      3.12 o 
   8   5   2        0.64        4.07      3.47 o 
   9   5   2        6.73        5.71      2.88 o 
  -8   6   2        1.46        2.24      2.24 o 
  -7   6   2        0.54        4.57      3.02 o 
  -6   6   2       11.39        8.81      3.90 o 
  -5   6   2        0.56        0.35      2.24 o 
  -4   6   2        0.61       -0.72      1.95 o 
  -3   6   2       14.11       10.66      2.01 o 
  -2   6   2       13.98       12.05      2.27 o 
  -1   6   2       48.73       51.78      4.00 o 
   0   6   2       16.96       18.27      2.66 o 
   1   6   2       36.09       38.35      3.46 o 
   2   6   2        1.50        3.95      2.08 o 
   3   6   2       51.36       45.31      3.94 o 
   4   6   2        9.77        8.33      2.46 o 
   5   6   2        3.59        3.35      2.70 o 
   6   6   2        0.11        2.61      1.66 o 
   7   6   2        3.07        6.46      3.26 o 
   8   6   2        0.43        0.69      2.62 o 
  -5   7   2        1.60        5.61      3.26 o 
  -4   7   2        0.52        1.31      2.78 o 
  -3   7   2       11.94       13.67      3.87 o 
  -2   7   2        1.04        4.54      2.80 o 
  -1   7   2        0.22        0.91      2.30 o 
   0   7   2       11.48        9.15      2.26 o 
   1   7   2        4.28        2.48      1.76 o 
   2   7   2        6.97       11.97      2.51 o 
   3   7   2       39.15       26.68      3.41 o 
   4   7   2        6.04       12.84      3.69 o 
 -14   1   3        5.51        7.12      2.86 o 
 -13   1   3       11.06       14.06      2.49 o 
 -12   1   3       23.69       17.30      2.46 o 
 -11   1   3       17.63       14.91      2.29 o 
 -10   1   3        8.54        9.69      1.53 o 
  -9   1   3      119.32      125.81      4.29 o 
  -8   1   3       13.34       12.92      1.65 o 
  -7   1   3        3.38        2.22      0.92 o 
  -6   1   3      360.73      372.18      4.51 o 
  -5   1   3      249.51      271.08      3.47 o 
  -4   1   3      129.98      129.08      1.98 o 
  -3   1   3      965.15      940.94      7.88 o 
  -2   1   3      905.85      895.63      8.04 o 
  -1   1   3       18.44       19.75      1.00 o 
   0   1   3     1622.63     1531.81      9.74 o 
   1   1   3        0.00        1.33      1.02 o 
   2   1   3     1568.90     1528.67      9.72 o 
   3   1   3      393.09      406.45      5.04 o 
   4   1   3       16.75       18.72      3.40 o 
   5   1   3        7.59        7.52      0.84 o 
   6   1   3      331.23      329.66      5.70 o 
   7   1   3       60.62       61.62      2.75 o 
   8   1   3        2.26        4.06      2.53 o 
   9   1   3        0.33        0.29      0.96 o 
  10   1   3       12.21        9.88      3.22 o 
  11   1   3        2.15        5.84      3.02 o 
  12   1   3       18.83       28.56      4.86 o 
 -13   2   3       15.70       19.98      6.49 o 
 -12   2   3       17.90       14.73      1.99 o 
 -11   2   3       10.82       11.70      1.80 o 
 -10   2   3       41.70       38.78      2.75 o 
  -9   2   3      186.66      181.98      5.24 o 
  -8   2   3       16.72       15.73      1.62 o 
  -7   2   3      334.31      335.59      4.61 o 
  -6   2   3      559.76      566.00      7.01 o 
  -5   2   3       63.68       64.55      1.84 o 
  -4   2   3      183.64      189.63      7.44 o 
  -3   2   3      888.81      905.25      7.68 o 
  -2   2   3      150.40      142.91      7.38 o 
  -1   2   3      146.00      138.54      1.82 o 
   0   2   3      852.48      819.14      6.96 o 
   1   2   3      225.05      211.40      3.43 o 
   2   2   3       57.72       60.59      2.36 o 
   3   2   3      840.76      855.40      9.84 o 
   4   2   3       79.75       71.46      2.13 o 
   5   2   3       63.51       66.65      3.37 o 
   6   2   3      120.04      122.02      9.56 o 
   7   2   3      106.90       99.54      6.02 o 
   8   2   3       42.52       49.97      4.71 o 
   9   2   3      143.87      150.08      8.43 o 
  10   2   3       41.78       53.00     10.63 o 
  11   2   3        0.25        3.80      2.60 o 
  12   2   3       36.87       44.96      5.84 o 
 -13   3   3        2.64        7.34      4.03 o 
 -12   3   3       26.52       21.60      4.89 o 
 -11   3   3       11.18       11.99      4.01 o 
 -10   3   3       15.13       13.91      3.53 o 
  -9   3   3      171.77      160.91      8.91 o 
  -8   3   3       85.14       82.49      4.43 o 
  -7   3   3        1.51        2.17      0.71 o 
  -6   3   3       28.83       25.68      2.00 o 
  -5   3   3        0.48        1.79      2.06 o 
  -4   3   3      146.60      158.04      7.42 o 
  -3   3   3        9.25        6.64      1.14 o 
  -2   3   3      204.40      217.74      5.05 o 
  -1   3   3        7.55        9.48      0.78 o 
   0   3   3       49.17       45.77      1.70 o 
   1   3   3      371.58      402.44      6.25 o 
   2   3   3      178.59      202.74      5.97 o 
   3   3   3       40.54       43.49      2.47 o 
   4   3   3       42.41       49.46      2.16 o 
   5   3   3       42.79       44.59      2.10 o 
   6   3   3       35.91       32.38      1.96 o 
   7   3   3       11.20       15.19      2.27 o 
   8   3   3       42.83       42.65      4.41 o 
   9   3   3       86.84       93.91      6.80 o 
  10   3   3       20.28       19.19      3.70 o 
  11   3   3        0.23        4.33      2.61 o 
 -12   4   3       20.58       16.29      4.67 o 
 -11   4   3        0.38       -1.47      2.67 o 
 -10   4   3        1.00        0.03      2.70 o 
  -9   4   3        2.85        5.53      3.18 o 
  -8   4   3       79.07       68.34      6.94 o 
  -7   4   3      102.72      101.00      8.12 o 
  -6   4   3       36.58       34.44      2.74 o 
  -5   4   3        1.71        0.68      0.93 o 
  -4   4   3       31.09       34.26      2.59 o 
  -3   4   3       26.16       27.87      2.30 o 
  -2   4   3       15.06       14.78      0.93 o 
  -1   4   3      470.46      460.68      6.49 o 
   0   4   3        8.83       12.61      1.39 o 
   1   4   3       16.94       17.98      1.70 o 
   2   4   3        1.43        3.93      1.59 o 
   3   4   3       14.05       14.53      1.70 o 
   4   4   3        4.85        5.68      1.37 o 
   5   4   3        7.66        5.47      1.46 o 
   6   4   3       91.83       86.01      4.38 o 
   7   4   3       70.69       65.00      4.07 o 
   8   4   3       16.92       15.67      2.43 o 
   9   4   3       48.56       50.29      5.29 o 
  10   4   3        0.56        1.92      4.01 o 
 -10   5   3        5.88        7.96      3.53 o 
  -9   5   3       33.82       29.13      5.31 o 
  -8   5   3        3.80        1.68      2.40 o 
  -7   5   3       40.46       40.48      5.85 o 
  -6   5   3        0.38        0.27      1.95 o 
  -5   5   3        1.06        1.28      1.31 o 
  -4   5   3        4.88        3.58      1.05 o 
  -3   5   3       97.40      100.28      4.75 o 
  -2   5   3      161.22      159.83      6.01 o 
  -1   5   3        6.35        6.48      1.66 o 
   0   5   3       20.68       19.17      2.36 o 
   1   5   3        3.25        7.69      1.86 o 
   2   5   3        4.43        3.82      1.45 o 
   3   5   3        9.04       11.35      1.56 o 
   4   5   3       31.65       33.41      2.34 o 
   5   5   3        2.15        3.33      1.36 o 
   6   5   3        0.69        6.02      2.57 o 
   7   5   3        1.61       -1.90      2.16 o 
   8   5   3        1.75        3.42      2.96 o 
   9   5   3       25.31       26.43      4.22 o 
  -8   6   3        1.87        5.63      3.53 o 
  -7   6   3        5.82        2.22      2.99 o 
  -6   6   3        2.91        3.36      2.62 o 
  -5   6   3        0.28       -1.82      2.43 o 
  -4   6   3        1.04        5.05      3.15 o 
  -3   6   3        0.04        3.85      3.04 o 
  -2   6   3        2.63        2.56      1.55 o 
  -1   6   3       14.45       10.17      1.87 o 
   0   6   3       58.79       54.38      4.02 o 
   1   6   3      126.04      125.96      6.25 o 
   2   6   3       60.49       60.96      4.49 o 
   3   6   3      123.17      125.06      7.80 o 
   4   6   3       87.95       84.98      5.51 o 
   5   6   3        3.09        4.52      1.84 o 
   6   6   3       34.72       34.36      3.84 o 
   7   6   3       47.73       44.44      4.55 o 
  -5   7   3        1.69        1.34      2.94 o 
  -4   7   3       21.76       23.21      5.15 o 
  -3   7   3       54.90       62.70      7.53 o 
  -2   7   3       10.41       11.08      3.82 o 
  -1   7   3        4.74        1.55      2.30 o 
   0   7   3       33.94       46.07      6.41 o 
   1   7   3       18.83       17.97      3.14 o 
   2   7   3        0.10       -0.50      1.39 o 
   3   7   3       11.87       14.94      2.76 o 
   4   7   3        5.00        7.50      2.22 o 
 -14   0   4        0.12        0.89      2.04 o 
 -13   0   4        0.09        0.96      1.58 o 
 -12   0   4       61.15       66.65      5.33 o 
 -11   0   4        0.40       -0.36      1.19 o 
 -10   0   4        1.54        6.18      2.05 o 
  -9   0   4       36.75       24.77      2.91 o 
  -8   0   4        5.04        8.11      1.85 o 
  -7   0   4        3.01        2.66      1.26 o 
  -6   0   4      228.53      212.02      5.18 o 
  -5   0   4      374.77      352.20      5.36 o 
  -4   0   4     1083.75     1099.73     11.92 o 
  -3   0   4        0.54        0.72      0.57 o 
  -2   0   4     4932.63     4828.20     23.97 o 
  -1   0   4     2297.35     2332.41     17.63 o 
   0   0   4    14668.77    13673.80    125.40 o 
   1   0   4      559.22      570.69      6.01 o 
   2   0   4       26.37       24.08      2.10 o 
   3   0   4     1149.82     1091.39     20.06 o 
   4   0   4      616.85      619.87     16.56 o 
   5   0   4      200.56      209.74     10.74 o 
   6   0   4      661.70      682.12     20.64 o 
   7   0   4       21.05       18.64      4.03 o 
   8   0   4        8.20        5.39      3.10 o 
   9   0   4      129.33      124.12     11.19 o 
  10   0   4        9.56        6.65      4.09 o 
  11   0   4        2.77        8.41      4.19 o 
  12   0   4        0.86        8.39      4.67 o 
 -14   1   4        4.13        8.84      2.72 o 
 -13   1   4        6.35        6.83      2.04 o 
 -12   1   4        1.45        1.23      1.21 o 
 -11   1   4        9.50       10.33      1.64 o 
 -10   1   4       45.58       44.91      2.83 o 
  -9   1   4       24.07       22.87      2.03 o 
  -8   1   4        9.86       10.93      1.43 o 
  -7   1   4        7.64        6.29      0.85 o 
  -6   1   4      255.76      260.70      4.32 o 
  -5   1   4      216.36      233.78      3.69 o 
  -4   1   4        0.54        0.31      0.40 o 
  -3   1   4     1903.57     1815.42     15.09 o 
  -2   1   4       40.54       34.28      2.47 o 
  -1   1   4      123.02      112.26      3.08 o 
   0   1   4     6647.82     6312.87     63.81 o 
   1   1   4      182.98      196.08      3.79 o 
   2   1   4        2.62        1.84      0.77 o 
   3   1   4       24.19       22.67      2.48 o 
   4   1   4      128.49      119.44      5.35 o 
   5   1   4      141.17      136.21      6.14 o 
   6   1   4       22.79       26.66      2.49 o 
   7   1   4      154.82      161.96      7.19 o 
   8   1   4        1.47        2.33      0.82 o 
   9   1   4      134.48      152.57     15.09 o 
  10   1   4      143.72      150.33      9.08 o 
  11   1   4        8.57        7.76      2.60 o 
  12   1   4       49.28       64.43      6.71 o 
 -13   2   4        2.66        1.01      1.79 o 
 -12   2   4        7.74        5.42      1.58 o 
 -11   2   4        5.88        7.50      1.69 o 
 -10   2   4       73.86       76.02      3.95 o 
  -9   2   4        0.11        1.04      2.63 o 
  -8   2   4      111.76      106.90      4.12 o 
  -7   2   4      226.29      214.23      4.14 o 
  -6   2   4       84.16       92.62      2.45 o 
  -5   2   4        3.38        2.72      0.50 o 
  -4   2   4        0.87        4.40      0.63 o 
  -3   2   4      105.89      108.21      6.20 o 
  -2   2   4       78.00       75.73      1.45 o 
  -1   2   4        9.71       13.72      0.76 o 
   0   2   4     1112.45     1138.52      7.13 o 
   1   2   4       14.69       12.40      0.96 o 
   2   2   4      442.24      463.58      8.49 o 
   3   2   4       23.96       27.73      2.03 o 
   4   2   4       74.38       75.37      2.96 o 
   5   2   4        1.00        0.17      1.34 o 
   6   2   4      209.71      198.64      8.03 o 
   7   2   4      116.12      119.39     10.23 o 
   8   2   4       15.09       10.75      2.54 o 
   9   2   4       40.05       37.73      4.93 o 
  10   2   4       17.25       22.87      5.63 o 
  11   2   4        7.14       11.73      6.90 o 
  12   2   4        4.96       11.95      3.87 o 
 -13   3   4       21.53       23.66      5.15 o 
 -12   3   4       83.17       75.92      8.39 o 
 -11   3   4        2.79        2.99      2.40 o 
 -10   3   4        3.47        5.55      3.10 o 
  -9   3   4      146.68      132.59      9.16 o 
  -8   3   4       77.84       88.29      7.24 o 
  -7   3   4        6.90        6.99      1.25 o 
  -6   3   4        9.19        9.59      1.24 o 
  -5   3   4       41.19       42.31      2.22 o 
  -4   3   4       56.30       46.69      4.02 o 
  -3   3   4      149.36      133.77      4.37 o 
  -2   3   4       30.42       29.81      1.80 o 
  -1   3   4      181.15      180.66      2.66 o 
   0   3   4      139.27      158.73      2.91 o 
   1   3   4        0.55        1.73      0.77 o 
   2   3   4       20.96       19.05      2.08 o 
   3   3   4      803.87      789.50     18.23 o 
   4   3   4      153.56      148.90      3.63 o 
   5   3   4       23.91       22.46      1.51 o 
   6   3   4      208.37      191.48      6.42 o 
   7   3   4       66.94       60.20      5.96 o 
   8   3   4        0.87        2.54      2.23 o 
   9   3   4        0.10        2.35      2.53 o 
  10   3   4       11.37       12.71      3.34 o 
  11   3   4        0.69        4.66      5.39 o 
 -12   4   4       44.87       37.47      6.49 o 
 -11   4   4        0.00        1.63      2.99 o 
 -10   4   4        0.10       -0.29      2.59 o 
  -9   4   4        0.64       -0.91      1.82 o 
  -8   4   4       78.49       88.85      7.88 o 
  -7   4   4       25.74       23.02      4.41 o 
  -6   4   4       26.98       31.27      2.40 o 
  -5   4   4       14.67       14.29      2.46 o 
  -4   4   4        9.57       11.10      2.52 o 
  -3   4   4        6.78        5.30      2.23 o 
  -2   4   4        1.15        0.50      0.72 o 
  -1   4   4        2.89        3.50      0.68 o 
   0   4   4        6.88        8.91      1.01 o 
   1   4   4        5.57        6.83      1.22 o 
   2   4   4        3.92        5.76      1.33 o 
   3   4   4       35.35       37.29      2.71 o 
   4   4   4       13.79       10.96      1.77 o 
   5   4   4        2.17        2.24      1.29 o 
   6   4   4       74.54       71.86      4.18 o 
   7   4   4       11.31       12.45      3.29 o 
   8   4   4       22.20       27.27      3.91 o 
   9   4   4       61.39       72.53     10.17 o 
  10   4   4        8.38       15.94      5.77 o 
 -10   5   4        0.69        2.19      2.99 o 
  -9   5   4        9.05        5.96      3.26 o 
  -8   5   4        0.15        0.77      2.30 o 
  -7   5   4        3.97        2.32      3.12 o 
  -6   5   4      149.04      153.20     10.63 o 
  -5   5   4       27.50       25.88      4.70 o 
  -4   5   4        0.99        0.77      1.03 o 
  -3   5   4      392.42      377.74      8.65 o 
  -2   5   4      124.23      128.88      5.21 o 
  -1   5   4       15.34       17.90      2.14 o 
   0   5   4       56.40       54.99      3.69 o 
   1   5   4      183.92      197.72      6.99 o 
   2   5   4        9.33        8.15      1.97 o 
   3   5   4        0.82        1.76      0.97 o 
   4   5   4        0.74        0.51      1.01 o 
   5   5   4       11.97       10.79      2.44 o 
   6   5   4        0.02       -1.33      2.08 o 
   7   5   4        2.87        3.53      2.15 o 
   8   5   4        0.70        0.72      1.88 o 
   9   5   4        2.81        6.94      3.85 o 
  -8   6   4        0.23       12.98      5.88 o 
  -7   6   4        2.22        0.53      2.78 o 
  -6   6   4       37.33       38.21      5.96 o 
  -5   6   4        4.76        6.52      2.83 o 
  -4   6   4        1.30        4.43      3.10 o 
  -3   6   4       23.82       25.85      5.26 o 
  -2   6   4       19.31       17.17      4.17 o 
  -1   6   4       41.32       38.96      3.42 o 
   0   6   4       72.94       72.97      4.58 o 
   1   6   4      107.43      106.15      5.64 o 
   2   6   4       13.53       15.80      2.64 o 
   3   6   4      172.14      174.49      7.78 o 
   4   6   4       36.82       41.24      4.02 o 
   5   6   4        1.96        4.83      2.50 o 
   6   6   4        8.62        9.47      4.70 o 
   7   6   4       22.49       28.41      4.36 o 
  -5   7   4        2.64        1.20      2.72 o 
  -4   7   4        0.06       -2.56      2.40 o 
  -3   7   4        3.62        4.41      3.12 o 
  -2   7   4        0.00        4.78      3.55 o 
  -1   7   4        0.43        1.09      3.44 o 
   0   7   4       11.28        6.76      2.96 o 
   1   7   4        1.35       -0.43      2.43 o 
   2   7   4        0.18        3.22      1.68 o 
   3   7   4        9.67       13.05      4.82 o 
   4   7   4       12.22       15.52      6.08 o 
 -14   1   5        6.02        5.13      1.90 o 
 -13   1   5        1.80        4.65      2.46 o 
 -12   1   5        3.50        6.54      2.70 o 
 -11   1   5       10.70        5.04      3.46 o 
 -10   1   5       50.97       42.90      3.55 o 
  -9   1   5       83.30       74.54      4.36 o 
  -8   1   5       77.11       75.92      4.27 o 
  -7   1   5      223.42      224.38      4.88 o 
  -6   1   5      130.59      128.45      3.67 o 
  -5   1   5        5.62        5.92      0.60 o 
  -4   1   5      291.76      292.79      2.74 o 
  -3   1   5      658.42      675.33      5.48 o 
  -2   1   5     2368.00     2344.51     28.61 o 
  -1   1   5      527.00      521.97      9.69 o 
   0   1   5     1306.91     1216.48     16.18 o 
   1   1   5     1611.89     1584.93     15.27 o 
   2   1   5      117.06      111.06      3.50 o 
   3   1   5       39.86       42.04      3.18 o 
   4   1   5       39.48       48.26      3.62 o 
   5   1   5      136.85      148.86      6.68 o 
   6   1   5       19.09       28.38      3.51 o 
   7   1   5       30.19       33.77      4.39 o 
   8   1   5        6.24        4.14      2.12 o 
   9   1   5        2.15        0.22      1.79 o 
  10   1   5        0.39       -0.38      1.96 o 
  11   1   5        2.79        9.96      3.21 o 
  12   1   5        3.59        3.83      3.46 o 
 -13   2   5        0.44       -0.21      1.82 o 
 -12   2   5        0.06        0.06      2.50 o 
 -11   2   5       10.18       11.11      2.22 o 
 -10   2   5        4.07        6.89      1.82 o 
  -9   2   5       60.38       67.69      4.39 o 
  -8   2   5       67.12       63.39      2.77 o 
  -7   2   5        0.06        0.49      0.50 o 
  -6   2   5       26.25       32.56      1.82 o 
  -5   2   5       33.08       29.47      1.07 o 
  -4   2   5        8.70       11.46      2.76 o 
  -3   2   5      115.57      113.64      3.75 o 
  -2   2   5      531.46      560.58      4.60 o 
  -1   2   5       38.52       35.55      1.53 o 
   0   2   5      799.30      832.26      7.66 o 
   1   2   5      938.45      951.95      9.36 o 
   2   2   5       57.92       56.13      5.15 o 
   3   2   5       15.17       12.51      1.99 o 
   4   2   5      350.75      344.83      9.72 o 
   5   2   5        1.52        2.97      3.53 o 
   6   2   5       39.98       45.83      4.21 o 
   7   2   5      268.67      275.24     10.47 o 
   8   2   5       93.91      101.87      7.05 o 
   9   2   5       39.98       42.15      6.12 o 
  10   2   5      129.22      116.81      8.25 o 
  11   2   5        1.20        4.38      3.03 o 
 -13   3   5       20.66       19.55      4.94 o 
 -12   3   5       21.18       12.04      3.82 o 
 -11   3   5       35.97       38.03      5.88 o 
 -10   3   5        1.29        5.90      3.15 o 
  -9   3   5       75.84       76.99      7.18 o 
  -8   3   5       42.49       37.04      4.83 o 
  -7   3   5       12.39        9.24      3.04 o 
  -6   3   5       11.43       11.68      1.02 o 
  -5   3   5       25.93       23.12      1.15 o 
  -4   3   5      131.16      129.65      8.01 o 
  -3   3   5        2.76        1.14      0.44 o 
  -2   3   5      117.69      118.01      2.09 o 
  -1   3   5       26.90       31.20      1.19 o 
   0   3   5       79.22       79.86      2.15 o 
   1   3   5       36.14       45.62      2.33 o 
   2   3   5        2.47        2.48      1.17 o 
   3   3   5      162.73      173.08      5.23 o 
   4   3   5       69.51       67.88      2.43 o 
   5   3   5       19.97       20.76      1.48 o 
   6   3   5       81.82       88.16      5.84 o 
   7   3   5       30.07       25.05      3.55 o 
   8   3   5       57.44       49.26      7.24 o 
   9   3   5        2.93       10.29      3.13 o 
  10   3   5       15.62       16.87      6.89 o 
  11   3   5        0.98        3.43      9.15 o 
 -12   4   5        4.18       40.46      7.02 o 
 -11   4   5        0.41       -0.19      1.90 o 
 -10   4   5        5.40        6.73      2.72 o 
  -9   4   5       29.65       26.94      5.23 o 
  -8   4   5       99.36      109.20      8.92 o 
  -7   4   5        0.68        3.20      2.62 o 
  -6   4   5      429.39      402.89     16.10 o 
  -5   4   5      207.92      199.24     17.28 o 
  -4   4   5        2.13        1.87      0.66 o 
  -3   4   5        7.40        7.93      1.09 o 
  -2   4   5      387.22      375.30     11.23 o 
  -1   4   5        2.24        3.02      0.63 o 
   0   4   5        2.13        3.44      0.79 o 
   1   4   5       22.42       18.33      1.78 o 
   2   4   5       20.66       18.74      2.29 o 
   3   4   5       14.37       15.01      1.89 o 
   4   4   5       52.28       58.60      3.52 o 
   5   4   5       15.03       16.51      2.15 o 
   6   4   5        0.36        1.48      1.26 o 
   7   4   5        4.80        1.19      1.73 o 
   8   4   5        1.43        8.05      2.81 o 
   9   4   5       20.14       15.83      3.50 o 
  10   4   5        0.51        0.37      4.49 o 
 -10   5   5        7.17        5.18      3.47 o 
  -9   5   5        3.13        9.05      3.63 o 
  -8   5   5       41.36       42.22      6.38 o 
  -7   5   5       21.06       21.63      4.57 o 
  -6   5   5       54.93       58.19      6.76 o 
  -5   5   5       54.28       58.19      6.81 o 
  -4   5   5       41.67       40.16      5.79 o 
  -3   5   5      313.84      294.84      7.19 o 
  -2   5   5       74.86       78.28      3.90 o 
  -1   5   5       16.38       11.86      1.85 o 
   0   5   5      356.62      350.18      9.79 o 
   1   5   5      171.48      179.40      8.28 o 
   2   5   5       52.05       50.95      3.26 o 
   3   5   5       45.60       44.89      2.72 o 
   4   5   5        8.91       10.93      2.56 o 
   5   5   5        7.96        8.94      1.82 o 
   6   5   5        3.96        4.45      3.36 o 
   7   5   5        1.48        5.21      2.46 o 
   8   5   5        0.05        1.04      3.69 o 
  -8   6   5        2.05        2.72      2.72 o 
  -7   6   5        2.12        5.71      2.91 o 
  -6   6   5        9.23       16.77      4.57 o 
  -5   6   5        1.52        6.68      3.31 o 
  -4   6   5        7.46        9.88      3.61 o 
  -3   6   5        0.30        1.44      2.62 o 
  -2   6   5        5.41       -0.45      2.11 o 
  -1   6   5        0.47        1.09      2.56 o 
   0   6   5       16.93       22.60      3.36 o 
   1   6   5        2.32        4.02      1.72 o 
   2   6   5        0.61       -0.23      1.27 o 
   3   6   5      109.76      116.63      6.42 o 
   4   6   5       24.90       27.19      3.38 o 
   5   6   5        1.65        1.58      1.45 o 
   6   6   5       24.20       26.21      3.13 o 
  -5   7   5        0.02        0.67      3.12 o 
  -4   7   5        1.00        8.49      4.03 o 
  -3   7   5       16.30       23.82      5.53 o 
  -2   7   5        0.00       -0.67      2.35 o 
  -1   7   5        6.85        4.70      2.72 o 
   0   7   5        5.41        6.97      3.31 o 
   1   7   5        4.84       10.79      3.85 o 
   2   7   5        0.01        1.01      2.22 o 
   3   7   5        2.47        8.60      4.11 o 
 -14   0   6        0.62        5.69      3.10 o 
 -13   0   6        0.20        1.82      1.90 o 
 -12   0   6       38.54       31.32      5.02 o 
 -11   0   6       18.84        9.13      2.83 o 
 -10   0   6        1.34        2.02      1.26 o 
  -9   0   6      231.19      206.52      6.86 o 
  -8   0   6        6.71        7.35      1.57 o 
  -7   0   6      210.24      204.75     12.75 o 
  -6   0   6       59.62       56.77      2.41 o 
  -5   0   6      700.69      700.41      9.33 o 
  -4   0   6       72.68       71.80      2.37 o 
  -3   0   6      740.97      691.27      8.79 o 
  -2   0   6       48.15       43.96      3.20 o 
  -1   0   6      101.72       96.11      4.33 o 
   0   0   6      559.97      541.03      6.70 o 
   1   0   6     1100.23     1160.28     10.70 o 
   2   0   6      139.20      135.34      3.57 o 
   3   0   6     1889.77     1988.55     18.60 o 
   4   0   6      172.96      197.35     10.49 o 
   5   0   6      218.44      222.24     11.88 o 
   6   0   6      487.68      532.81     19.39 o 
   7   0   6      294.69      294.18     15.70 o 
   8   0   6       12.94       13.46      4.54 o 
   9   0   6       11.97       13.70      4.83 o 
  10   0   6       78.08       81.13     10.04 o 
  11   0   6       15.97       14.23      5.05 o 
  12   0   6        3.69        8.49      5.37 o 
 -14   1   6        0.13        0.90      2.02 o 
 -13   1   6        0.64        1.81      1.83 o 
 -12   1   6        4.92        6.87      1.89 o 
 -11   1   6        2.54        5.67      2.12 o 
 -10   1   6       16.76       19.66      2.79 o 
  -9   1   6      388.40      366.64      9.46 o 
  -8   1   6       13.28       11.98      1.89 o 
  -7   1   6        4.34        4.42      0.91 o 
  -6   1   6      836.65      820.28      6.83 o 
  -5   1   6       85.37       83.69      1.83 o 
  -4   1   6       81.16       71.36      1.97 o 
  -3   1   6      423.43      479.91      5.66 o 
  -2   1   6      401.97      401.47      7.41 o 
  -1   1   6      239.92      267.29      5.76 o 
   0   1   6      263.14      269.96      5.96 o 
   1   1   6      622.01      618.11      7.01 o 
   2   1   6        7.62        9.53      1.79 o 
   3   1   6       47.25       50.60      3.66 o 
   4   1   6       39.31       43.84      3.97 o 
   5   1   6      211.00      223.44      8.49 o 
   6   1   6        3.04        0.45      1.99 o 
   7   1   6        0.79        2.76      1.97 o 
   8   1   6        0.63        4.62      2.46 o 
   9   1   6       17.41       16.98      3.68 o 
  10   1   6       43.44       34.33      4.73 o 
  11   1   6        0.00        3.43      2.26 o 
 -13   2   6        0.03        4.87      2.10 o 
 -12   2   6        3.03        2.29      1.62 o 
 -11   2   6       66.28       59.57      4.52 o 
 -10   2   6       88.46       79.29      5.04 o 
  -9   2   6       69.28       71.33      4.58 o 
  -8   2   6        5.90        6.64      1.71 o 
  -7   2   6        1.87        1.34      0.52 o 
  -6   2   6      205.30      209.00      5.51 o 
  -5   2   6      136.69      131.48      3.79 o 
  -4   2   6       16.31       15.23      1.48 o 
  -3   2   6     1348.42     1434.68     12.57 o 
  -2   2   6       56.29       72.19      1.98 o 
  -1   2   6        0.57        0.17      0.63 o 
   0   2   6     3048.35     3117.97     15.96 o 
   1   2   6        5.11        7.03      1.30 o 
   2   2   6       84.88       86.56      4.47 o 
   3   2   6      105.13      102.49      5.23 o 
   4   2   6        8.31        8.82      2.09 o 
   5   2   6       67.08       67.06      4.95 o 
   6   2   6        5.22        3.87      2.04 o 
   7   2   6      157.54      170.93     15.30 o 
   8   2   6        7.89        8.80      5.79 o 
   9   2   6      122.05      131.59      8.56 o 
  10   2   6       42.81       41.60      8.35 o 
  11   2   6        0.04       10.05      5.19 o 
 -13   3   6        0.10       -0.11      2.70 o 
 -12   3   6       72.32       80.97      8.44 o 
 -11   3   6       32.57       34.45      5.39 o 
 -10   3   6        0.10       -0.24      2.14 o 
  -9   3   6      199.46      187.65     10.98 o 
  -8   3   6      230.43      231.00     11.83 o 
  -7   3   6       51.52       53.78      5.96 o 
  -6   3   6       57.54       62.01      6.01 o 
  -5   3   6      122.86      117.02      8.06 o 
  -4   3   6       40.50       42.67      4.73 o 
  -3   3   6      108.75       99.98      7.18 o 
  -2   3   6        8.30        7.48      0.84 o 
  -1   3   6       30.89       30.43      2.14 o 
   0   3   6       65.72       63.91      2.60 o 
   1   3   6      145.10      139.83      7.93 o 
   2   3   6       68.93       69.27      6.33 o 
   3   3   6      784.54      771.47     14.72 o 
   4   3   6      286.01      260.73     11.28 o 
   5   3   6        0.09        0.60      1.70 o 
   6   3   6      767.83      760.70     17.22 o 
   7   3   6      215.12      223.55      9.99 o 
   8   3   6       24.62       22.97      3.81 o 
   9   3   6      168.19      161.96      9.50 o 
  10   3   6       15.11       19.66      4.27 o 
 -12   4   6        3.12       11.11      3.95 o 
 -11   4   6        5.34       12.76      3.93 o 
 -10   4   6       11.42       17.36      4.46 o 
  -9   4   6       37.36       40.94      5.93 o 
  -8   4   6       54.37       39.55      5.61 o 
  -7   4   6        0.24        4.30      2.80 o 
  -6   4   6      558.44      535.40     18.69 o 
  -5   4   6      173.78      162.18     10.25 o 
  -4   4   6        7.80        7.05      0.72 o 
  -3   4   6      403.34      398.98      6.33 o 
  -2   4   6      805.92      789.64     17.00 o 
  -1   4   6       58.95       57.84      1.87 o 
   0   4   6      361.91      370.76      9.91 o 
   1   4   6      283.72      272.39      6.41 o 
   2   4   6       29.91       30.02      2.97 o 
   3   4   6      272.89      262.93      6.97 o 
   4   4   6       19.98       19.94      2.31 o 
   5   4   6       25.30       25.44      3.47 o 
   6   4   6        0.00       -0.60      1.92 o 
   7   4   6        2.04        2.77      2.02 o 
   8   4   6        0.39        1.99      1.87 o 
   9   4   6       13.17       19.15      3.71 o 
 -10   5   6        1.00       -0.40      2.43 o 
  -9   5   6        9.31       11.91      3.66 o 
  -8   5   6        2.47        5.23      3.04 o 
  -7   5   6        2.75        0.69      1.95 o 
  -6   5   6        5.89        7.58      3.28 o 
  -5   5   6        0.47        1.55      2.59 o 
  -4   5   6       58.08       47.67      5.96 o 
  -3   5   6       34.32       34.93      5.45 o 
  -2   5   6       33.53       28.98      2.36 o 
  -1   5   6      107.40      106.25      7.40 o 
   0   5   6       95.81      101.28      4.89 o 
   1   5   6       87.40       92.16      4.05 o 
   2   5   6        0.29        1.06      1.41 o 
   3   5   6       79.88       84.44      3.78 o 
   4   5   6       74.71       75.30      4.22 o 
   5   5   6        0.07        1.23      1.36 o 
   6   5   6        2.58        2.19      3.23 o 
   7   5   6       30.80       45.00      7.90 o 
   8   5   6        0.14        4.43      4.17 o 
  -8   6   6        0.29       -0.48      2.70 o 
  -7   6   6        1.62       -0.77      2.80 o 
  -6   6   6        3.22        4.75      2.96 o 
  -5   6   6        4.97        7.56      3.26 o 
  -4   6   6        0.13       -0.11      2.75 o 
  -3   6   6       17.19       16.80      4.49 o 
  -2   6   6        0.00        1.95      2.51 o 
  -1   6   6       20.96       19.79      4.65 o 
   0   6   6       21.73       25.10      4.94 o 
   1   6   6       21.25       32.75      3.34 o 
   2   6   6        4.40        5.49      2.08 o 
   3   6   6       12.65       14.24      2.49 o 
   4   6   6        4.12        2.15      1.86 o 
   5   6   6        3.74        1.40      2.54 o 
   6   6   6        0.04        2.44      1.62 o 
  -4   7   6        0.07        5.58      3.44 o 
  -3   7   6        6.34        9.56      4.25 o 
  -2   7   6        0.75        9.13      4.25 o 
  -1   7   6        1.36        0.35      2.46 o 
   0   7   6        2.37        3.15      3.04 o 
   1   7   6       11.69       22.27      5.31 o 
   2   7   6        5.38        6.22      2.94 o 
 -14   1   7        0.51        0.75      2.26 o 
 -13   1   7        0.61        1.62      1.37 o 
 -12   1   7        0.09       -0.36      1.50 o 
 -11   1   7       51.00       46.10      3.91 o 
 -10   1   7       32.33       31.71      3.12 o 
  -9   1   7        1.95        5.21      1.58 o 
  -8   1   7       39.71       40.01      2.58 o 
  -7   1   7        4.57        3.17      0.71 o 
  -6   1   7      635.29      688.23      6.26 o 
  -5   1   7       26.26       31.94      1.55 o 
  -4   1   7      537.00      554.53      6.07 o 
  -3   1   7     1152.07     1219.66     12.36 o 
  -2   1   7     1593.08     1697.83     22.43 o 
  -1   1   7       13.64       14.45      2.43 o 
   0   1   7     3067.77     3198.56     15.92 o 
   1   1   7      296.56      318.85      4.69 o 
   2   1   7      270.95      257.79      7.88 o 
   3   1   7      120.13      145.41      6.32 o 
   4   1   7      246.68      236.28      8.61 o 
   5   1   7       18.36       21.30      3.09 o 
   6   1   7       14.32       20.74      4.43 o 
   7   1   7       22.36       17.04      7.01 o 
   8   1   7       11.05       12.53      3.31 o 
   9   1   7        3.68        4.38      5.23 o 
  10   1   7        6.39       11.14      4.18 o 
  11   1   7        2.00       -0.79      6.28 o 
 -13   2   7       18.64       18.85      3.10 o 
 -12   2   7       15.26       17.56      2.79 o 
 -11   2   7       52.89       54.03      5.55 o 
 -10   2   7       22.92       25.48      3.04 o 
  -9   2   7       21.87       24.57      2.88 o 
  -8   2   7       60.61       57.04      4.03 o 
  -7   2   7       18.18       15.93      1.07 o 
  -6   2   7      405.31      406.13      9.12 o 
  -5   2   7       28.40       28.99      1.97 o 
  -4   2   7      448.45      443.27     13.89 o 
  -3   2   7      206.97      202.78      5.63 o 
  -2   2   7      314.44      303.14      4.94 o 
  -1   2   7       91.48       98.73      3.15 o 
   0   2   7      310.33      301.27     11.00 o 
   1   2   7        8.41       12.10      2.59 o 
   2   2   7       14.55       17.26      2.38 o 
   3   2   7      313.84      326.84      9.64 o 
   4   2   7       11.38       11.25      2.48 o 
   5   2   7        0.09        1.06      3.16 o 
   6   2   7        0.31       -1.84      1.88 o 
   7   2   7      113.34      104.46      7.14 o 
   8   2   7        3.83        6.57      3.85 o 
   9   2   7       25.20       25.51      4.27 o 
  10   2   7       15.43       17.51      5.26 o 
  11   2   7        0.33        1.49      2.11 o 
 -12   3   7       46.97       48.71      6.65 o 
 -11   3   7        3.96        9.21      3.50 o 
 -10   3   7        2.01        0.72      2.16 o 
  -9   3   7       58.90       60.25      6.54 o 
  -8   3   7      104.36      117.69      8.79 o 
  -7   3   7        0.98        1.07      2.32 o 
  -6   3   7       93.21       75.70      4.09 o 
  -5   3   7       58.98       48.20      5.26 o 
  -4   3   7        7.84        4.54      2.06 o 
  -3   3   7        2.59        2.87      1.23 o 
  -2   3   7       63.60       61.89      2.21 o 
  -1   3   7        5.73        5.42      0.97 o 
   0   3   7      109.70      103.82      4.06 o 
   1   3   7       85.58       86.47      6.49 o 
   2   3   7      140.16      129.04      8.76 o 
   3   3   7      110.27       96.49      5.67 o 
   4   3   7       67.07       55.57      6.52 o 
   5   3   7        0.05        2.09      1.85 o 
   6   3   7      165.14      148.72      8.11 o 
   7   3   7      182.35      175.98     12.86 o 
   8   3   7       43.86       51.32      5.47 o 
   9   3   7        1.84        2.90      2.61 o 
  10   3   7       27.03       25.34      4.48 o 
 -11   4   7        0.18       -0.16      2.43 o 
 -10   4   7        5.28       10.23      3.61 o 
  -9   4   7      124.62      125.94      9.99 o 
  -8   4   7       14.96       18.99      4.38 o 
  -7   4   7        1.02        3.10      2.59 o 
  -6   4   7      350.72      345.50     15.52 o 
  -5   4   7       55.47       55.15      6.17 o 
  -4   4   7       23.39       15.09      3.47 o 
  -3   4   7      128.20      116.00      8.73 o 
  -2   4   7       58.29       56.84      2.58 o 
  -1   4   7      163.36      155.75      4.39 o 
   0   4   7       62.43       59.43      4.01 o 
   1   4   7      225.82      218.28      7.90 o 
   2   4   7        1.20        2.03      2.62 o 
   3   4   7      154.93      154.25      7.33 o 
   4   4   7      348.06      349.06     11.29 o 
   5   4   7        8.33       12.67      3.07 o 
   6   4   7       29.90       30.96      4.86 o 
   7   4   7       15.63       15.51      3.06 o 
   8   4   7        0.38        3.45      2.58 o 
   9   4   7       28.18       29.24      4.68 o 
 -10   5   7        1.40        4.51      2.40 o 
  -9   5   7        0.89       -0.80      2.62 o 
  -8   5   7        5.14        2.99      2.96 o 
  -7   5   7       44.15       45.66      6.38 o 
  -6   5   7        0.21        9.37      4.30 o 
  -5   5   7       41.12       36.43      5.66 o 
  -4   5   7        3.03       -0.83      2.88 o 
  -3   5   7      468.17      456.60     18.56 o 
  -2   5   7       30.53       32.31      5.42 o 
  -1   5   7        1.95        4.37      1.70 o 
   0   5   7      104.75       98.23      4.87 o 
   1   5   7      132.36      126.15      4.82 o 
   2   5   7       11.64       10.60      1.63 o 
   3   5   7        5.01        5.69      1.58 o 
   4   5   7        1.18        4.13      1.91 o 
   5   5   7        0.97        3.43      1.99 o 
   6   5   7       13.34       14.72      3.18 o 
   7   5   7       18.55       27.93      6.52 o 
  -8   6   7       13.54       20.03      5.31 o 
  -7   6   7        0.36        4.03      2.99 o 
  -6   6   7       21.51       23.53      5.05 o 
  -5   6   7        9.48        9.45      3.66 o 
  -4   6   7        3.66        4.94      3.31 o 
  -3   6   7       11.11        8.89      3.02 o 
  -2   6   7        2.76        2.35      2.56 o 
  -1   6   7        2.71        5.10      3.07 o 
   0   6   7       13.51       12.82      3.63 o 
   1   6   7        0.00       -0.59      2.03 o 
   2   6   7        2.49        3.27      2.60 o 
   3   6   7       13.23       14.31      2.68 o 
   4   6   7       14.25       17.21      3.00 o 
   5   6   7        0.26        1.98      2.19 o 
  -3   7   7        0.03        6.17      3.28 o 
  -2   7   7        5.58        2.91      3.82 o 
  -1   7   7        1.06       -1.92      2.59 o 
   0   7   7        1.53       -1.79      2.40 o 
   1   7   7        2.21        2.72      3.28 o 
 -14   0   8       20.50       22.75      4.73 o 
 -13   0   8       26.31       30.79      5.21 o 
 -12   0   8       60.06       45.45      6.06 o 
 -11   0   8       16.76       15.41      2.64 o 
 -10   0   8        0.01        2.20      1.36 o 
  -9   0   8     1147.04     1158.25     16.10 o 
  -8   0   8      124.42      128.52      5.58 o 
  -7   0   8      162.58      166.00      5.53 o 
  -6   0   8     1233.96     1231.84     14.43 o 
  -5   0   8      266.30      267.36      9.72 o 
  -4   0   8       82.86       87.35      3.70 o 
  -3   0   8      357.98      382.72      7.41 o 
  -2   0   8      108.11      115.68      5.71 o 
  -1   0   8      358.19      387.14      9.77 o 
   0   0   8      448.73      428.94      9.21 o 
   1   0   8      152.52      136.69      4.42 o 
   2   0   8      252.01      245.91      5.65 o 
   3   0   8        0.12       -0.16      0.59 o 
   4   0   8        0.06        0.27      0.63 o 
   5   0   8      236.01      239.16      4.73 o 
   6   0   8       10.33        3.95      3.18 o 
   7   0   8        2.11        4.41      3.10 o 
   8   0   8        1.89        4.06      3.74 o 
   9   0   8        1.89        6.14      3.47 o 
  10   0   8        8.20       10.17      4.99 o 
  11   0   8        0.09       -4.91      3.61 o 
 -13   1   8        3.84        3.24      2.09 o 
 -12   1   8       31.87       24.80      3.98 o 
 -11   1   8       60.41       52.99      4.24 o 
 -10   1   8        8.08        9.17      3.30 o 
  -9   1   8       25.12       22.03      2.66 o 
  -8   1   8       23.84       20.87      1.99 o 
  -7   1   8       66.48       65.63      2.18 o 
  -6   1   8      213.51      227.03      4.40 o 
  -5   1   8       11.71       10.36      1.22 o 
  -4   1   8       13.11       13.53      1.22 o 
  -3   1   8      439.00      444.49      8.42 o 
  -2   1   8       21.55       22.38      2.96 o 
  -1   1   8      760.49      735.23     10.31 o 
   0   1   8      230.80      202.11      5.19 o 
   1   1   8      203.50      222.29      4.49 o 
   2   1   8       37.61       34.46      2.26 o 
   3   1   8      369.58      397.36     10.87 o 
   4   1   8        3.03        3.20      1.90 o 
   5   1   8       15.84       22.07      3.34 o 
   6   1   8        6.50        6.13      2.03 o 
   7   1   8       18.98       24.42      3.78 o 
   8   1   8        0.90       -0.14      2.30 o 
   9   1   8        2.75        6.30      2.80 o 
  10   1   8        0.11        4.29      3.44 o 
 -13   2   8        5.61        5.92      2.05 o 
 -12   2   8       62.08       78.78      6.14 o 
 -11   2   8       43.87       44.62      4.12 o 
 -10   2   8       15.97       17.61      5.23 o 
  -9   2   8      205.70      206.45      8.39 o 
  -8   2   8        3.98        1.24      1.99 o 
  -7   2   8       30.92       27.33      2.22 o 
  -6   2   8        0.96        3.96      1.14 o 
  -5   2   8      183.39      177.83      6.63 o 
  -4   2   8        0.19        4.70      2.30 o 
  -3   2   8      107.66      107.18      7.05 o 
  -2   2   8      429.86      445.52      5.68 o 
  -1   2   8        0.71        0.58      0.74 o 
   0   2   8       32.70       26.29      2.43 o 
   1   2   8      792.81      814.79     19.60 o 
   2   2   8      120.75      116.77      3.06 o 
   3   2   8        4.67       10.37      2.39 o 
   4   2   8        5.96        5.96      2.00 o 
   5   2   8       17.68       17.53      2.99 o 
   6   2   8        1.61        6.37      6.44 o 
   7   2   8        9.10        7.47      2.75 o 
   8   2   8        5.31        7.39      3.06 o 
   9   2   8        2.60        3.10      2.22 o 
  10   2   8        0.25        2.88      3.26 o 
 -12   3   8       61.74       63.93      7.40 o 
 -11   3   8       28.60       40.30      5.88 o 
 -10   3   8       30.90       35.92      5.26 o 
  -9   3   8      290.42      289.88     13.89 o 
  -8   3   8      282.88      268.03     13.41 o 
  -7   3   8        9.84       12.26      3.34 o 
  -6   3   8      323.10      308.68      6.64 o 
  -5   3   8      265.59      256.47      4.91 o 
  -4   3   8        2.22        3.32      0.85 o 
  -3   3   8        7.75        7.58      1.26 o 
  -2   3   8       51.72       58.28      2.25 o 
  -1   3   8       25.35       25.56      1.77 o 
   0   3   8        5.69        6.73      1.90 o 
   1   3   8       53.92       59.50      5.71 o 
   2   3   8        0.90       -1.07      2.22 o 
   3   3   8        1.85        1.97      1.42 o 
   4   3   8       31.76       35.44      4.27 o 
   5   3   8       46.44       48.59      4.73 o 
   6   3   8        5.14        3.75      5.83 o 
   7   3   8        2.44        6.95      5.42 o 
   8   3   8        0.91        9.27      3.33 o 
   9   3   8        6.45        6.77      2.74 o 
 -11   4   8        1.17        6.76      2.91 o 
 -10   4   8        0.05        6.06      3.53 o 
  -9   4   8        0.06        1.68      2.59 o 
  -8   4   8       46.47       48.66      6.41 o 
  -7   4   8        0.64        1.98      2.11 o 
  -6   4   8       63.10       59.02      6.76 o 
  -5   4   8       18.22       16.77      3.61 o 
  -4   4   8       79.50       70.85      7.10 o 
  -3   4   8       99.27       95.36      8.23 o 
  -2   4   8      110.82      104.33      4.49 o 
  -1   4   8        9.11       12.03      2.04 o 
   0   4   8      330.08      333.90      9.52 o 
   1   4   8       78.32       75.60      6.76 o 
   2   4   8        2.08        6.89      3.50 o 
   3   4   8      161.93      145.71      7.33 o 
   4   4   8      123.40      125.30      7.20 o 
   5   4   8        4.19        4.34      2.64 o 
   6   4   8       40.47       37.35      4.46 o 
   7   4   8       12.14       12.11      4.34 o 
   8   4   8       13.92       16.80      3.65 o 
 -10   5   8        1.76        4.03      2.96 o 
  -9   5   8       18.97       24.97      5.37 o 
  -8   5   8        1.32       -0.61      2.00 o 
  -7   5   8        0.73        8.65      4.30 o 
  -6   5   8      135.79      152.59     11.43 o 
  -5   5   8       33.73       31.89      5.31 o 
  -4   5   8        5.27        4.14      3.15 o 
  -3   5   8      256.09      255.24     14.26 o 
  -2   5   8      157.34      181.62     12.10 o 
  -1   5   8        5.33        4.54      2.86 o 
   0   5   8      103.58       94.94      9.11 o 
   1   5   8      127.46      127.47      6.75 o 
   2   5   8       26.45       23.51      3.58 o 
   3   5   8       35.35       35.50      3.97 o 
   4   5   8        0.09       -1.05      2.78 o 
   5   5   8        4.22        4.35      2.50 o 
   6   5   8        0.00        2.57      2.83 o 
   7   5   8        1.19        1.82      3.61 o 
  -7   6   8        3.11        7.37      3.77 o 
  -6   6   8       84.45       88.58      9.37 o 
  -5   6   8       41.07       67.70      8.55 o 
  -4   6   8        1.63        3.95      3.07 o 
  -3   6   8       10.12        7.72      3.10 o 
  -2   6   8       26.02       31.89      5.88 o 
  -1   6   8       22.75       30.58      6.04 o 
   0   6   8        2.15        7.24      3.53 o 
   1   6   8        0.11        0.56      2.91 o 
   2   6   8        2.82        1.20      2.14 o 
   3   6   8       30.79       33.12      3.95 o 
   4   6   8       18.99       24.22      5.37 o 
 -13   1   9        0.42        2.42      1.24 o 
 -12   1   9       24.20       25.39      2.67 o 
 -11   1   9        0.03        0.80      1.11 o 
 -10   1   9       22.45       22.08      2.73 o 
  -9   1   9      183.64      184.03      7.13 o 
  -8   1   9        1.09        0.45      0.85 o 
  -7   1   9       45.68       48.24      2.28 o 
  -6   1   9       17.36       16.33      1.33 o 
  -5   1   9       88.72       91.09      2.92 o 
  -4   1   9       89.43       93.06      3.07 o 
  -3   1   9        0.64        1.04      0.82 o 
  -2   1   9      454.23      443.91      8.59 o 
  -1   1   9       87.69       86.98      3.81 o 
   0   1   9      454.15      474.50     13.19 o 
   1   1   9      142.35      133.49      3.79 o 
   2   1   9       21.33       22.93      2.95 o 
   3   1   9       32.97       35.71      5.09 o 
   4   1   9        0.85        0.82      0.86 o 
   5   1   9       46.74       49.77      4.77 o 
   6   1   9        0.58        4.61      2.49 o 
   7   1   9        7.99       12.25      3.53 o 
   8   1   9       19.41       24.02      3.98 o 
   9   1   9        3.10        2.48      2.47 o 
  10   1   9        0.11       -0.24      2.42 o 
 -13   2   9        3.05        4.47      1.98 o 
 -12   2   9      102.40      106.12      6.45 o 
 -11   2   9       28.70       30.91      5.07 o 
 -10   2   9        1.71        3.86      1.69 o 
  -9   2   9       16.68       17.66      2.66 o 
  -8   2   9        9.12       10.01      1.95 o 
  -7   2   9        0.39        1.86      1.58 o 
  -6   2   9       65.85       71.33      5.14 o 
  -5   2   9        1.30        1.66      2.16 o 
  -4   2   9      252.78      265.23     11.62 o 
  -3   2   9      106.78      112.28      3.65 o 
  -2   2   9        0.34        2.85      0.72 o 
  -1   2   9       16.80       16.58      1.68 o 
   0   2   9      639.34      633.03     17.20 o 
   1   2   9        5.28        7.48      1.75 o 
   2   2   9        0.61        0.42      0.39 o 
   3   2   9        9.39       12.56      2.54 o 
   4   2   9       16.89       18.68      2.94 o 
   5   2   9        3.70       11.49      4.75 o 
   6   2   9        0.43        3.87      2.13 o 
   7   2   9       31.45       37.12      4.71 o 
   8   2   9       31.76       32.82      4.71 o 
   9   2   9        0.32        0.95      1.98 o 
  10   2   9        0.02        5.00      7.48 o 
 -12   3   9       13.71       25.34      4.94 o 
 -11   3   9        2.12        3.04      2.22 o 
 -10   3   9        3.78        6.14      3.85 o 
  -9   3   9        0.00       -1.68      2.32 o 
  -8   3   9        6.50       10.95      3.50 o 
  -7   3   9        2.72        1.76      2.51 o 
  -6   3   9       52.61       52.93      2.92 o 
  -5   3   9        1.03        2.20      0.93 o 
  -4   3   9        1.86        3.09      1.48 o 
  -3   3   9       50.33       55.25      3.32 o 
  -2   3   9      116.92      120.09      3.35 o 
  -1   3   9        8.56        8.26      1.44 o 
   0   3   9      106.91      111.25      7.53 o 
   1   3   9        0.00        2.51      2.19 o 
   2   3   9        1.88        1.19      1.76 o 
   3   3   9       18.96       20.50      2.96 o 
   4   3   9        0.00       -0.61      1.69 o 
   5   3   9        0.25        2.58      3.71 o 
   6   3   9        1.18        1.96      2.19 o 
   7   3   9       83.63       74.31      7.74 o 
   8   3   9        0.06        0.56      3.67 o 
   9   3   9       27.14       29.83      5.01 o 
 -11   4   9       20.73       23.50      4.91 o 
 -10   4   9        0.01       -2.11      2.22 o 
  -9   4   9       11.69        8.47      2.67 o 
  -8   4   9       15.07       13.75      4.19 o 
  -7   4   9       23.34       22.11      4.89 o 
  -6   4   9       13.61       15.17      3.77 o 
  -5   4   9        6.01        1.92      2.35 o 
  -4   4   9       22.12       20.24      3.95 o 
  -3   4   9       13.95       17.38      4.33 o 
  -2   4   9       55.20       57.47      3.71 o 
  -1   4   9       14.57       18.62      2.48 o 
   0   4   9      163.51      163.72      7.11 o 
   1   4   9       17.58       19.87      3.95 o 
   2   4   9       72.14       62.89      6.94 o 
   3   4   9      139.75      140.55      7.50 o 
   4   4   9       10.66       10.00      2.65 o 
   5   4   9        0.94        1.21      1.73 o 
   6   4   9       13.11       11.97      3.02 o 
   7   4   9        2.79        2.87      4.29 o 
   8   4   9        6.38        7.56      3.20 o 
  -9   5   9        0.00       -1.98      2.83 o 
  -8   5   9       70.43       72.05      8.36 o 
  -7   5   9       10.48       11.16      4.25 o 
  -6   5   9       47.16       50.55      6.92 o 
  -5   5   9       42.52       35.14      5.63 o 
  -4   5   9        0.68       -2.43      2.80 o 
  -3   5   9       48.44       74.43      8.17 o 
  -2   5   9      210.85      195.13     12.90 o 
  -1   5   9       65.73       53.20      7.05 o 
   0   5   9       62.72       65.93      7.66 o 
   1   5   9       13.60       11.99      3.55 o 
   2   5   9        0.02       -0.86      1.54 o 
   3   5   9        3.42        1.85      2.72 o 
   4   5   9        1.44        4.01      1.89 o 
   5   5   9        0.07        3.67      2.63 o 
   6   5   9        7.60       10.23      2.76 o 
  -7   6   9        5.76        3.36      3.34 o 
  -6   6   9       26.14       25.00      5.31 o 
  -5   6   9       36.62       35.94      6.28 o 
  -4   6   9        1.17        0.67      2.99 o 
  -3   6   9        7.49        7.58      3.69 o 
  -2   6   9        6.61        5.37      3.02 o 
  -1   6   9        0.47       -0.99      2.32 o 
   0   6   9        2.38        5.07      3.18 o 
   1   6   9       10.97       17.60      4.78 o 
   2   6   9        4.82       13.11      4.57 o 
   3   6   9        0.31        4.44      2.17 o 
   4   6   9        0.58        1.39      2.78 o 
 -13   0  10        0.42        0.85      2.14 o 
 -12   0  10        5.17        5.45      2.51 o 
 -11   0  10       13.64       12.96      2.18 o 
 -10   0  10       69.38       68.88      4.27 o 
  -9   0  10      112.33      107.94      8.63 o 
  -8   0  10      284.62      296.17     10.04 o 
  -7   0  10      104.64      107.83      4.74 o 
  -6   0  10       44.76       41.89      2.95 o 
  -5   0  10       25.46       22.65      2.18 o 
  -4   0  10       73.54       72.50      3.72 o 
  -3   0  10        0.72        0.43      1.23 o 
  -2   0  10      129.44      138.76      6.84 o 
  -1   0  10      441.21      420.25     11.38 o 
   0   0  10       14.97       13.22      2.83 o 
   1   0  10      110.27      118.86      8.55 o 
   2   0  10       96.28       90.13      7.82 o 
   3   0  10      167.26      168.21     11.08 o 
   4   0  10       78.44       74.37      7.82 o 
   5   0  10       13.90        7.96      3.53 o 
   6   0  10        7.79       12.71      4.57 o 
   7   0  10       40.41       48.84      7.45 o 
   8   0  10        0.04        1.58      3.42 o 
   9   0  10       18.92       27.05      6.57 o 
 -13   1  10       12.99       18.09      3.13 o 
 -12   1  10       33.48       36.44      3.16 o 
 -11   1  10        3.90        5.85      1.59 o 
 -10   1  10       36.58       36.67      2.97 o 
  -9   1  10      146.84      138.77      5.32 o 
  -8   1  10        1.44        2.88      0.91 o 
  -7   1  10        0.00        1.28      0.89 o 
  -6   1  10       22.69       18.44      1.78 o 
  -5   1  10       33.24       35.96      1.85 o 
  -4   1  10      110.67      115.22      3.22 o 
  -3   1  10       17.53       22.78      1.88 o 
  -2   1  10        3.16        4.91      1.42 o 
  -1   1  10        4.65        5.20      2.11 o 
   0   1  10       27.88       31.13      2.35 o 
   1   1  10       83.93       86.65      3.27 o 
   2   1  10       10.51       13.14      2.53 o 
   3   1  10        1.56        1.35      1.72 o 
   4   1  10       25.22       17.81      3.04 o 
   5   1  10       17.40       17.77      3.11 o 
   6   1  10        2.63        1.00      2.00 o 
   7   1  10       22.93       38.65      5.38 o 
   8   1  10        4.96        4.12      2.45 o 
   9   1  10        1.67        2.67      2.27 o 
 -13   2  10        4.73        2.63      2.26 o 
 -12   2  10        5.66        5.57      2.02 o 
 -11   2  10        8.73       12.37      2.50 o 
 -10   2  10        6.89        5.75      1.93 o 
  -9   2  10        2.22        2.97      1.60 o 
  -8   2  10        6.55        4.03      1.61 o 
  -7   2  10       14.51       15.67      2.34 o 
  -6   2  10       29.82       28.02      2.96 o 
  -5   2  10        0.08        0.61      2.16 o 
  -4   2  10       41.36       36.90      1.88 o 
  -3   2  10       46.34       47.21      2.02 o 
  -2   2  10       59.49       60.24      2.61 o 
  -1   2  10      215.21      207.83      5.87 o 
   0   2  10      196.52      180.48      5.63 o 
   1   2  10       43.48       42.22      2.57 o 
   2   2  10        0.04        0.12      0.42 o 
   3   2  10       84.02       79.15      6.06 o 
   4   2  10      157.84      146.14      7.80 o 
   5   2  10      120.95      122.48     16.06 o 
   6   2  10      193.38      190.90      9.84 o 
   7   2  10       20.02       23.11      4.13 o 
   8   2  10       12.79       11.65      3.63 o 
   9   2  10        1.23        4.73      3.14 o 
 -12   3  10        0.03        0.69      2.32 o 
 -11   3  10        2.87        5.18      2.70 o 
 -10   3  10       22.23       22.67      4.54 o 
  -9   3  10        6.41        7.10      2.72 o 
  -8   3  10        2.56        4.14      2.32 o 
  -7   3  10        0.17        0.64      2.46 o 
  -6   3  10       20.32       18.99      3.85 o 
  -5   3  10       10.95       12.24      1.69 o 
  -4   3  10        1.00        0.60      0.93 o 
  -3   3  10       33.06       35.12      2.91 o 
  -2   3  10        0.70        1.60      1.99 o 
  -1   3  10        4.48        2.93      0.83 o 
   0   3  10       98.04      101.26      7.48 o 
   1   3  10        2.67        3.26      2.30 o 
   2   3  10       21.58       17.78      3.87 o 
   3   3  10        9.43        8.08      2.39 o 
   4   3  10        4.42        5.37      4.34 o 
   5   3  10        0.46        1.73      3.73 o 
   6   3  10       84.39       96.28      7.23 o 
   7   3  10       75.82       80.85     14.58 o 
   8   3  10       17.65       15.34      4.95 o 
 -11   4  10        3.33       -5.37      2.67 o 
 -10   4  10       10.12       14.82      4.06 o 
  -9   4  10        1.27        4.30      3.12 o 
  -8   4  10        1.18        1.66      2.75 o 
  -7   4  10        2.10        8.47      3.39 o 
  -6   4  10       25.25       22.03      4.38 o 
  -5   4  10        1.91       -3.44      2.80 o 
  -4   4  10        0.92        4.25      3.02 o 
  -3   4  10        7.39        9.19      3.34 o 
  -2   4  10       67.94       58.42      4.03 o 
  -1   4  10       13.00       10.96      2.04 o 
   0   4  10        2.82        0.67      2.70 o 
   1   4  10        9.60       13.17      3.44 o 
   2   4  10       14.37       14.35      2.72 o 
   3   4  10       63.73       63.07      5.54 o 
   4   4  10        2.55        2.23      2.13 o 
   5   4  10        2.73        4.96      2.34 o 
   6   4  10        0.79       -2.15      2.26 o 
   7   4  10        8.83       14.41      3.24 o 
  -9   5  10        0.10        0.29      3.23 o 
  -8   5  10        0.10        3.61      2.78 o 
  -7   5  10        9.26       16.05      4.65 o 
  -6   5  10        5.40        9.45      3.90 o 
  -5   5  10        0.34        2.35      2.64 o 
  -4   5  10       19.74       23.63      4.99 o 
  -3   5  10       25.23       26.36      5.77 o 
  -2   5  10        7.39        7.53      3.44 o 
  -1   5  10       16.49       21.36      4.81 o 
   0   5  10       42.39       35.14      6.04 o 
   1   5  10       22.88       18.51      4.51 o 
   2   5  10        0.06        2.70      2.19 o 
   3   5  10        2.81        3.51      2.19 o 
   4   5  10       23.99       26.26      4.19 o 
   5   5  10        0.61        4.03      2.38 o 
  -6   6  10       16.80       30.04      6.97 o 
  -5   6  10       25.53       21.15      5.07 o 
  -4   6  10       13.13       12.71      4.03 o 
  -3   6  10       54.21       54.24      7.64 o 
  -2   6  10        7.13        9.43      3.93 o 
  -1   6  10        0.12        1.98      2.99 o 
   0   6  10        0.66        1.47      3.02 o 
   1   6  10        1.65       -0.64      2.54 o 
   2   6  10        0.11        2.02      2.14 o 
 -13   1  11        3.51        6.69      2.38 o 
 -12   1  11        1.87        3.21      1.45 o 
 -11   1  11        2.64        3.01      2.62 o 
 -10   1  11        1.85        1.18      1.16 o 
  -9   1  11       51.08       58.78      3.55 o 
  -8   1  11        2.00        3.18      1.51 o 
  -7   1  11        0.02        0.05      0.67 o 
  -6   1  11        5.46        5.80      0.87 o 
  -5   1  11        0.31        1.67      0.79 o 
  -4   1  11      158.33      167.42      4.09 o 
  -3   1  11       50.39       47.55      2.70 o 
  -2   1  11      103.46      103.94      4.75 o 
  -1   1  11        9.72        8.62      1.46 o 
   0   1  11      387.43      388.24      8.46 o 
   1   1  11       27.79       31.23      3.48 o 
   2   1  11       55.27       53.81      4.57 o 
   3   1  11        3.44        3.13      3.48 o 
   4   1  11       19.61       21.73      5.03 o 
   5   1  11        8.68        8.96      2.83 o 
   6   1  11       31.55       34.14      4.41 o 
   7   1  11        0.10        1.43      2.25 o 
   8   1  11        7.79       12.88      4.86 o 
   9   1  11        0.35        0.04      6.28 o 
 -12   2  11       21.26       22.36      3.33 o 
 -11   2  11        0.15       -1.29      1.53 o 
 -10   2  11        5.61        7.33      4.33 o 
  -9   2  11        0.92        0.74      1.75 o 
  -8   2  11        0.87        2.78      1.59 o 
  -7   2  11        9.40        5.31      1.92 o 
  -6   2  11      272.28      275.42      9.16 o 
  -5   2  11       24.76       28.31      4.41 o 
  -4   2  11        0.17        0.96      0.52 o 
  -3   2  11       39.28       41.78      2.39 o 
  -2   2  11       38.71       37.95      2.25 o 
  -1   2  11       18.95       18.46      2.02 o 
   0   2  11        4.62        3.04      1.04 o 
   1   2  11      146.99      137.72      4.30 o 
   2   2  11       32.48       31.31      3.71 o 
   3   2  11      113.22      118.65      7.10 o 
   4   2  11      122.21      127.95      7.73 o 
   5   2  11       41.69       48.35      5.01 o 
   6   2  11       12.68       15.57      3.40 o 
   7   2  11       75.87       70.83      6.80 o 
   8   2  11       11.35       18.06      4.15 o 
 -12   3  11        9.81       10.76      3.50 o 
 -11   3  11       11.35       18.35      4.27 o 
 -10   3  11        5.30        3.63      2.72 o 
  -9   3  11       13.92       22.19      4.54 o 
  -8   3  11        1.89       -0.85      2.06 o 
  -7   3  11        0.84       -2.06      1.98 o 
  -6   3  11       10.88       11.78      3.36 o 
  -5   3  11       48.02       43.11      3.12 o 
  -4   3  11       23.64       26.17      2.61 o 
  -3   3  11        2.22        0.28      1.23 o 
  -2   3  11       24.01       27.07      2.92 o 
  -1   3  11       31.20       33.57      3.35 o 
   0   3  11       22.72       20.70      3.74 o 
   1   3  11        9.85       15.36      3.55 o 
   2   3  11       33.62       39.05      7.72 o 
   3   3  11        9.36        8.86      2.53 o 
   4   3  11       41.97       39.55      4.64 o 
   5   3  11        0.13        2.20      2.75 o 
   6   3  11        4.70        7.32      4.34 o 
   7   3  11        3.22        3.96      3.97 o 
 -10   4  11        0.01       -4.17      3.07 o 
  -9   4  11        2.42       -1.34      2.35 o 
  -8   4  11       51.54       62.03      7.56 o 
  -7   4  11        1.50        2.99      2.40 o 
  -6   4  11        0.18       -3.61      2.88 o 
  -5   4  11        7.89        0.85      2.40 o 
  -4   4  11       19.18       18.32      4.35 o 
  -3   4  11       69.69       70.95      7.72 o 
  -2   4  11        0.00        0.21      2.35 o 
  -1   4  11      126.17      113.28      6.11 o 
   0   4  11        0.47       -0.42      1.61 o 
   1   4  11       19.04       10.60      3.26 o 
   2   4  11       24.71       23.49      3.33 o 
   3   4  11        0.00        1.56      1.64 o 
   4   4  11        7.94        8.52      2.60 o 
   5   4  11        0.05        1.30      2.31 o 
   6   4  11        4.98       12.33      3.40 o 
  -8   5  11       10.63        8.17      3.71 o 
  -7   5  11        9.31       13.73      4.81 o 
  -6   5  11       49.76       47.88      7.18 o 
  -5   5  11        0.93        0.16      2.43 o 
  -4   5  11        7.54        4.33      3.02 o 
  -3   5  11        4.41        5.34      3.10 o 
  -2   5  11        0.01        0.67      2.80 o 
  -1   5  11        0.48        0.64      2.67 o 
   0   5  11        0.82       -2.14      2.64 o 
   1   5  11       25.25       31.08      5.85 o 
   2   5  11        5.63        4.97      2.19 o 
   3   5  11        9.34        8.31      3.74 o 
   4   5  11       36.04       42.06      5.07 o 
  -5   6  11       30.58       31.48      6.36 o 
  -4   6  11        0.03       -5.31      3.31 o 
  -3   6  11        7.10        9.00      3.69 o 
  -2   6  11       15.37        9.67      4.22 o 
  -1   6  11        2.53       15.76      4.70 o 
   0   6  11        2.61        4.46      3.66 o 
   1   6  11        5.93        5.02      3.26 o 
 -13   0  12        0.67       12.58      4.06 o 
 -12   0  12        0.01       -0.13      2.24 o 
 -11   0  12       13.84       20.19      4.70 o 
 -10   0  12       47.29       48.66      6.30 o 
  -9   0  12      104.10      110.49      5.30 o 
  -8   0  12      168.56      171.33      6.51 o 
  -7   0  12        9.90       11.44      1.82 o 
  -6   0  12      366.41      376.12      9.39 o 
  -5   0  12      381.40      370.82      9.25 o 
  -4   0  12      504.99      535.88     11.24 o 
  -3   0  12      553.80      578.16     15.81 o 
  -2   0  12      630.81      615.49     15.81 o 
  -1   0  12      180.26      178.71      6.56 o 
   0   0  12        4.49        3.50      2.30 o 
   1   0  12       59.48       56.64      6.73 o 
   2   0  12        2.15       -1.52      2.51 o 
   3   0  12       57.70       59.63      7.61 o 
   4   0  12        0.88        1.09      2.08 o 
   5   0  12        2.65        6.84      3.69 o 
   6   0  12        2.71        0.59      2.38 o 
   7   0  12      102.08       97.39     11.14 o 
   8   0  12        2.89        5.85      4.30 o 
 -12   1  12        8.47       11.19      2.50 o 
 -11   1  12       14.01       15.02      2.17 o 
 -10   1  12        4.86        6.42      1.66 o 
  -9   1  12      227.81      238.02      7.20 o 
  -8   1  12        2.07        3.28      1.79 o 
  -7   1  12        0.00        1.09      1.00 o 
  -6   1  12        0.45       -0.42      0.64 o 
  -5   1  12        0.01        0.83      0.73 o 
  -4   1  12       28.60       25.07      1.95 o 
  -3   1  12      148.50      137.88      4.92 o 
  -2   1  12      362.63      372.05      9.31 o 
  -1   1  12      269.22      253.90      7.74 o 
   0   1  12      524.85      495.40      8.91 o 
   1   1  12      817.22      804.89     17.23 o 
   2   1  12       29.71       32.34      7.66 o 
   3   1  12      102.15       97.77     11.48 o 
   4   1  12      302.43      295.24     11.82 o 
   5   1  12       81.97       83.96      6.72 o 
   6   1  12      102.10      100.14      7.62 o 
   7   1  12       49.51       45.72      5.68 o 
   8   1  12        1.13        0.56      4.85 o 
 -12   2  12        0.57        0.88      1.42 o 
 -11   2  12        4.26        4.82      1.71 o 
 -10   2  12       17.23       15.61      3.65 o 
  -9   2  12       17.32       15.84      3.16 o 
  -8   2  12       14.93       13.55      2.61 o 
  -7   2  12       11.59        9.12      2.07 o 
  -6   2  12       26.54       22.86      4.09 o 
  -5   2  12        1.19        6.49      3.12 o 
  -4   2  12       10.25       11.33      1.27 o 
  -3   2  12        9.70       10.85      1.52 o 
  -2   2  12        8.20        6.47      1.43 o 
  -1   2  12       49.45       49.57      3.39 o 
   0   2  12       71.80       64.35      3.63 o 
   1   2  12      107.76      108.71      3.95 o 
   2   2  12       64.41       53.74      4.87 o 
   3   2  12       58.40       65.09      5.57 o 
   4   2  12        9.03       18.47      3.52 o 
   5   2  12        0.46        2.65      2.07 o 
   6   2  12       19.12       26.23      4.30 o 
   7   2  12       71.02       76.84      8.24 o 
   8   2  12        0.01       -2.58      2.38 o 
 -11   3  12        0.82        1.26      2.27 o 
 -10   3  12        3.00        4.73      2.78 o 
  -9   3  12        0.59        2.35      2.32 o 
  -8   3  12       15.21       15.76      4.30 o 
  -7   3  12        2.56       -1.04      2.14 o 
  -6   3  12        0.02       -0.03      2.30 o 
  -5   3  12       56.37       49.19      6.22 o 
  -4   3  12        3.03        3.17      1.27 o 
  -3   3  12       16.42       24.78      2.86 o 
  -2   3  12       47.53       46.50      3.95 o 
  -1   3  12        9.54        9.10      2.35 o 
   0   3  12       12.54       11.24      3.20 o 
   1   3  12       18.36       17.57      3.95 o 
   2   3  12        6.87       11.62      3.77 o 
   3   3  12       11.43       12.01      3.01 o 
   4   3  12        1.80        3.03      2.05 o 
   5   3  12        3.02        4.46      3.73 o 
   6   3  12        3.86        3.41      4.11 o 
   7   3  12       11.74       14.68      3.73 o 
 -10   4  12        0.04        4.25      2.30 o 
  -9   4  12        1.02        2.19      2.56 o 
  -8   4  12        8.20       11.06      3.93 o 
  -7   4  12        2.97        4.75      3.66 o 
  -6   4  12        0.10       -0.29      2.11 o 
  -5   4  12        0.27        2.40      2.46 o 
  -4   4  12        1.04        5.31      3.23 o 
  -3   4  12        0.07        4.41      2.80 o 
  -2   4  12        1.87       -1.28      2.32 o 
  -1   4  12        1.79        2.24      2.70 o 
   0   4  12       10.13        6.04      1.85 o 
   1   4  12        5.21        5.61      2.75 o 
   2   4  12        0.14        1.56      1.98 o 
   3   4  12        6.59        9.71      2.91 o 
   4   4  12       45.95       55.30     10.84 o 
   5   4  12        0.52       -0.12      2.15 o 
  -8   5  12       45.06       60.94      8.06 o 
  -7   5  12        0.01        1.50      2.86 o 
  -6   5  12        1.12        7.18      3.44 o 
  -5   5  12        3.90        2.32      2.75 o 
  -4   5  12        4.88        4.25      2.94 o 
  -3   5  12        4.81        4.22      2.43 o 
  -2   5  12        0.01        1.52      2.83 o 
  -1   5  12        1.85        5.34      3.58 o 
   0   5  12        6.90        7.29      3.71 o 
   1   5  12        1.61        6.09      3.82 o 
   2   5  12        7.55        9.12      2.56 o 
   3   5  12        8.54       10.39      4.41 o 
  -2   6  12       27.75       36.53      6.78 o 
 -12   1  13        2.84        4.27      3.10 o 
 -11   1  13        2.99        6.91      2.29 o 
 -10   1  13        9.46        9.41      1.85 o 
  -9   1  13       59.20       57.84      3.76 o 
  -8   1  13       21.25       24.86      2.52 o 
  -7   1  13       30.07       30.24      2.94 o 
  -6   1  13       11.49        7.32      1.72 o 
  -5   1  13      227.79      232.35      5.27 o 
  -4   1  13        1.84        2.20      0.91 o 
  -3   1  13      113.32      102.49      5.16 o 
  -2   1  13       55.34       48.95      3.59 o 
  -1   1  13       40.13       40.33      3.22 o 
   0   1  13      226.40      222.68      6.28 o 
   1   1  13       72.79       74.48      5.73 o 
   2   1  13       33.77       33.44      7.80 o 
   3   1  13       38.66       41.46      4.75 o 
   4   1  13        8.62        6.37      6.64 o 
   5   1  13       16.86       15.93      3.40 o 
   6   1  13        0.04        1.49      2.48 o 
   7   1  13       14.18       11.64     10.95 o 
 -11   2  13        9.50        9.95      2.00 o 
 -10   2  13        3.39        4.97      1.54 o 
  -9   2  13       18.39       20.77      3.13 o 
  -8   2  13       19.19       15.68      3.59 o 
  -7   2  13        5.30        1.43      1.45 o 
  -6   2  13        0.55       -4.11      2.40 o 
  -5   2  13        4.79        3.85      1.30 o 
  -4   2  13       11.05       10.26      1.53 o 
  -3   2  13        3.30        2.77      1.03 o 
  -2   2  13      144.55      143.12      6.04 o 
  -1   2  13      100.57       96.28      4.81 o 
   0   2  13        6.66        3.46      1.08 o 
   1   2  13      156.66      124.40      7.42 o 
   2   2  13        0.06       -0.35      1.68 o 
   3   2  13      144.96      141.56      9.99 o 
   4   2  13      140.54      133.18     18.47 o 
   5   2  13        3.35        3.36      2.30 o 
   6   2  13       50.40       50.72      6.13 o 
   7   2  13       20.97       15.18      4.19 o 
 -11   3  13        0.97       -1.28      2.56 o 
 -10   3  13        1.49        0.67      2.16 o 
  -9   3  13        0.44        2.86      2.86 o 
  -8   3  13       30.49       37.25      5.88 o 
  -7   3  13        1.65        7.08      3.39 o 
  -6   3  13        2.26       -1.52      2.40 o 
  -5   3  13      125.05      118.89      9.69 o 
  -4   3  13       46.80       48.62      3.97 o 
  -3   3  13       86.19       74.75      5.10 o 
  -2   3  13       76.14       65.23      4.77 o 
  -1   3  13       11.33        8.97      1.62 o 
   0   3  13       13.55       20.56      4.27 o 
   1   3  13      124.61      120.96     14.13 o 
   2   3  13       12.77       15.48      3.33 o 
   3   3  13        6.25       11.08      3.02 o 
   4   3  13        0.21        4.12      2.39 o 
   5   3  13        0.42       -0.70      3.89 o 
   6   3  13        2.53       -1.25      2.50 o 
  -9   4  13        0.05       -0.61      2.35 o 
  -8   4  13        1.06        2.24      3.04 o 
  -7   4  13       12.42       14.42      3.95 o 
  -6   4  13        0.03       -2.72      2.56 o 
  -5   4  13        5.39       10.09      3.93 o 
  -4   4  13        0.01        2.08      2.88 o 
  -3   4  13       55.50       45.93      6.89 o 
  -2   4  13       18.28       16.50      4.30 o 
  -1   4  13       15.62       11.67      3.95 o 
   0   4  13        9.44        7.42      3.18 o 
   1   4  13        2.33        0.32      2.75 o 
   2   4  13        5.62        2.94      2.12 o 
   3   4  13        0.70       -0.67      2.23 o 
   4   4  13        0.05        4.64      2.54 o 
  -7   5  13        0.15       -0.29      2.35 o 
  -6   5  13        8.68       17.28      4.75 o 
  -5   5  13        1.10        3.20      2.40 o 
  -4   5  13        0.96        9.13      4.22 o 
  -3   5  13        0.57        5.02      3.31 o 
  -2   5  13       21.24       25.32      5.53 o 
  -1   5  13        8.04        8.84      3.74 o 
   0   5  13       19.42       19.44      5.18 o 
   1   5  13        9.62       10.82      4.30 o 
   2   5  13        0.04       -2.37      2.58 o 
 -12   0  14        7.49        9.08      3.55 o 
 -11   0  14        6.48        6.20      3.20 o 
 -10   0  14       83.69       91.62      8.97 o 
  -9   0  14       55.22       58.78      7.02 o 
  -8   0  14      276.78      294.21     14.79 o 
  -7   0  14       18.49       25.38      2.78 o 
  -6   0  14      567.25      597.72     12.66 o 
  -5   0  14      469.11      489.85     11.49 o 
  -4   0  14        0.34        3.48      1.59 o 
  -3   0  14      672.09      673.60     18.48 o 
  -2   0  14     1306.94     1343.27     25.24 o 
  -1   0  14       36.70       36.32      5.98 o 
   0   0  14      228.06      227.76     14.02 o 
   1   0  14      569.71      538.18     21.98 o 
   2   0  14        1.27       13.01      4.46 o 
   3   0  14        1.55        4.33      3.23 o 
   4   0  14        6.66        1.87      2.99 o 
   5   0  14        0.90        0.37      3.26 o 
   6   0  14        1.31        2.32      3.34 o 
 -11   1  14       40.74       41.79      4.58 o 
 -10   1  14        9.20        8.30      2.46 o 
  -9   1  14      111.53      110.05      5.19 o 
  -8   1  14      298.51      313.57      8.49 o 
  -7   1  14        2.58        1.40      2.03 o 
  -6   1  14      141.30      139.53      5.44 o 
  -5   1  14       81.99       86.59      3.38 o 
  -4   1  14      182.54      189.06      4.98 o 
  -3   1  14        2.36        4.43      2.23 o 
  -2   1  14       18.58       18.65      2.43 o 
  -1   1  14       61.08       66.80      4.25 o 
   0   1  14       23.99       35.74      4.15 o 
   1   1  14       79.11       77.85      6.06 o 
   2   1  14        0.01        0.46      2.03 o 
   3   1  14       84.19       84.53      6.80 o 
   4   1  14       14.36       16.58      3.49 o 
   5   1  14        0.80        2.12      2.53 o 
   6   1  14        0.86        2.19      3.73 o 
 -11   2  14       17.47       19.26      2.63 o 
 -10   2  14        0.79       -0.50      1.23 o 
  -9   2  14        5.98        7.93      1.77 o 
  -8   2  14        0.03        0.14      1.85 o 
  -7   2  14        3.50        7.39      2.06 o 
  -6   2  14        3.52        2.43      2.72 o 
  -5   2  14       39.32       40.04      3.07 o 
  -4   2  14        2.59        1.90      1.07 o 
  -3   2  14       14.67        9.68      1.60 o 
  -2   2  14       11.96       15.22      3.93 o 
  -1   2  14       19.55       18.47      2.31 o 
   0   2  14       94.45       86.73     11.82 o 
   1   2  14       48.60       49.45      6.21 o 
   2   2  14        7.80       10.17      5.90 o 
   3   2  14       18.27       17.43      3.56 o 
   4   2  14        3.91        6.29      4.39 o 
   5   2  14       18.90       19.45      3.91 o 
   6   2  14       20.00       17.45      3.98 o 
 -10   3  14        4.33        5.23      3.07 o 
  -9   3  14        1.45        0.21      2.00 o 
  -8   3  14        9.72       12.20      3.87 o 
  -7   3  14        1.18       -0.11      2.22 o 
  -6   3  14        0.00       -1.34      2.80 o 
  -5   3  14        2.24        2.59      2.38 o 
  -4   3  14        0.73        0.37      2.03 o 
  -3   3  14       12.23       17.81      2.89 o 
  -2   3  14       20.50       20.26      2.25 o 
  -1   3  14        5.99        7.94      2.38 o 
   0   3  14       69.89       59.42      7.10 o 
   1   3  14       17.21       14.43      3.14 o 
   2   3  14       11.20       16.67      3.43 o 
   3   3  14        5.75        5.13      2.16 o 
   4   3  14        9.73       15.64      4.45 o 
   5   3  14        4.37        3.57      2.50 o 
  -8   4  14       20.62       31.32      6.12 o 
  -7   4  14        0.39        0.13      2.51 o 
  -6   4  14       10.62        9.83      3.50 o 
  -5   4  14        8.25       12.28      4.33 o 
  -4   4  14        4.47        4.33      3.12 o 
  -3   4  14       29.78       25.58      5.31 o 
  -2   4  14        0.45        0.53      3.10 o 
  -1   4  14        6.97        6.17      3.44 o 
   0   4  14       11.59       18.24      4.81 o 
   1   4  14        3.45        5.77      3.93 o 
   2   4  14        0.57        0.93      2.91 o 
   3   4  14        0.06        2.73      3.99 o 
  -5   5  14        6.91       14.95      4.30 o 
  -4   5  14        0.01       -1.23      2.56 o 
  -3   5  14        2.24        9.61      4.43 o 
  -2   5  14        0.32       -0.48      2.72 o 
  -1   5  14        0.90       -0.19      2.11 o 
   0   5  14        3.84       12.98      4.62 o 
 -11   1  15        0.20        7.01      2.31 o 
 -10   1  15        1.74        3.58      1.77 o 
  -9   1  15       88.04      105.38      6.74 o 
  -8   1  15       32.04       32.44      2.99 o 
  -7   1  15        0.15       -1.51      1.57 o 
  -6   1  15       83.79       88.34      4.53 o 
  -5   1  15       71.81       78.33      4.20 o 
  -4   1  15       23.52       22.13      2.16 o 
  -3   1  15       40.31       37.88      2.91 o 
  -2   1  15       24.87       20.02      2.57 o 
  -1   1  15        4.56        3.76      1.45 o 
   0   1  15        0.01       -0.54      1.54 o 
   1   1  15        0.01        0.24      1.67 o 
   2   1  15       12.21        8.52      2.43 o 
   3   1  15        0.53        2.15      2.44 o 
   4   1  15        6.04        7.08      2.77 o 
   5   1  15        0.01        1.92      2.29 o 
 -10   2  15        0.11        3.70      1.57 o 
  -9   2  15       61.88       58.12      4.57 o 
  -8   2  15       81.21       82.07      5.83 o 
  -7   2  15        0.93       -0.04      1.51 o 
  -6   2  15        0.00       -0.29      1.83 o 
  -5   2  15       37.86       24.87      3.11 o 
  -4   2  15        1.15        0.12      0.95 o 
  -3   2  15        1.42        2.76      1.27 o 
  -2   2  15        9.95       10.23      2.26 o 
  -1   2  15       20.89       25.48      4.91 o 
   0   2  15       18.67       20.58      3.59 o 
   1   2  15        0.15        0.55      1.90 o 
   2   2  15        0.61        2.37      1.98 o 
   3   2  15        2.82        6.71      2.69 o 
   4   2  15        2.48        4.41      2.84 o 
   5   2  15        0.51        1.77      5.51 o 
  -9   3  15        0.34        3.15      3.10 o 
  -8   3  15        5.15        1.42      2.38 o 
  -7   3  15        4.69        4.03      2.64 o 
  -6   3  15       53.13       60.62      7.61 o 
  -5   3  15        1.17        1.46      3.02 o 
  -4   3  15        0.59        2.34      3.57 o 
  -3   3  15       23.08       18.65      4.46 o 
  -2   3  15      122.13      112.05      6.75 o 
  -1   3  15       53.67       56.32      5.03 o 
   0   3  15        9.15        8.49      3.12 o 
   1   3  15        0.19        0.69      1.95 o 
   2   3  15        1.27        1.58      2.07 o 
   3   3  15        1.92        1.02      2.07 o 
   4   3  15        1.51        6.33      3.08 o 
  -7   4  15        1.02       -0.51      2.59 o 
  -6   4  15       12.61       15.60      4.81 o 
  -5   4  15       21.25       14.87      4.33 o 
  -4   4  15        8.32        7.16      3.18 o 
  -3   4  15       51.33       53.81      7.77 o 
  -2   4  15        4.69        7.64      4.01 o 
  -1   4  15        0.86       -1.95      3.23 o 
   0   4  15        2.01        3.98      2.83 o 
   1   4  15        1.81        1.55      3.18 o 
   2   4  15        0.84       -0.88      2.83 o 
 -10   0  16        2.49        1.36      2.03 o 
  -9   0  16        6.01       10.12      3.50 o 
  -8   0  16       21.78       28.17      4.97 o 
  -7   0  16        4.64        5.61      2.83 o 
  -6   0  16        2.20        4.38      2.35 o 
  -5   0  16       17.58       12.15      2.19 o 
  -4   0  16       86.53       92.36      5.45 o 
  -3   0  16        3.74        1.90      1.60 o 
  -2   0  16       17.16       20.24      4.86 o 
  -1   0  16       15.25       10.66      3.50 o 
   0   0  16        5.61        3.87      2.88 o 
   1   0  16       47.52       64.57      8.87 o 
   2   0  16        2.46        7.61      4.22 o 
   3   0  16        2.63        2.72      3.58 o 
   4   0  16       32.54       32.87      6.84 o 
 -10   1  16       23.81       30.32      5.01 o 
  -9   1  16        0.02        0.15      1.51 o 
  -8   1  16       31.32       28.77      3.60 o 
  -7   1  16        0.18       -0.69      1.41 o 
  -6   1  16       54.50       54.99      3.68 o 
  -5   1  16        5.98        9.22      1.84 o 
  -4   1  16       28.50       31.60      2.85 o 
  -3   1  16        2.47        1.95      1.07 o 
  -2   1  16        0.06        0.37      1.47 o 
  -1   1  16        0.05        2.41      1.80 o 
   0   1  16        2.45       -0.35      1.75 o 
   1   1  16        4.96        2.76      3.73 o 
   2   1  16        7.90        6.48      2.86 o 
   3   1  16        1.38        4.83      2.98 o 
   4   1  16        0.87        3.55      3.39 o 
  -9   2  16        1.33        0.83      1.56 o 
  -8   2  16       46.49       49.96      4.72 o 
  -7   2  16        6.67        4.58      2.26 o 
  -6   2  16        7.69        8.07      2.06 o 
  -5   2  16        0.65       -0.09      1.68 o 
  -4   2  16        1.03        0.65      1.39 o 
  -3   2  16        0.41        1.46      1.02 o 
  -2   2  16       11.44       11.42      2.59 o 
  -1   2  16        5.40        0.32      2.22 o 
   0   2  16       39.18       33.88      4.53 o 
   1   2  16        0.16       -1.01      1.77 o 
   2   2  16        3.18        4.00      2.48 o 
   3   2  16        0.00        0.30      2.03 o 
   4   2  16        6.30        8.14      3.24 o 
  -8   3  16        0.00        3.12      2.10 o 
  -7   3  16        0.17        2.15      1.86 o 
  -6   3  16        0.03       -0.25      1.96 o 
  -5   3  16       16.96       19.37      3.09 o 
  -4   3  16        7.06        9.29      2.36 o 
  -3   3  16        3.39        2.70      2.86 o 
  -2   3  16        3.31        0.29      2.11 o 
  -1   3  16        5.45        6.04      2.21 o 
   0   3  16        0.18        1.93      1.81 o 
   1   3  16        4.07        0.62      1.89 o 
   2   3  16        5.16       10.53      3.04 o 
  -5   4  16       23.20       20.59      5.10 o 
  -4   4  16        1.42        2.94      2.78 o 
  -3   4  16        1.61       -3.61      3.07 o 
  -2   4  16        8.08        6.76      3.82 o 
  -1   4  16        2.08        1.66      2.62 o 
   0   4  16        1.69        2.46      2.55 o 
  -9   1  17        0.53        0.60      1.59 o 
  -8   1  17        7.99        6.80      2.09 o 
  -7   1  17        1.10        4.10      2.92 o 
  -6   1  17        6.17        6.18      1.52 o 
  -5   1  17        0.02        1.53      1.64 o 
  -4   1  17        5.56        5.47      1.45 o 
  -3   1  17        1.97        1.27      1.41 o 
  -2   1  17        0.04        2.62      1.89 o 
  -1   1  17        3.07        2.37      1.83 o 
   0   1  17       26.99       30.46      4.46 o 
   1   1  17        7.34        4.72      2.32 o 
   2   1  17        3.16        2.64      2.58 o 
   3   1  17       17.62       14.93      3.47 o 
  -8   2  17        7.74        9.12      2.29 o 
  -7   2  17        0.10        0.52      3.89 o 
  -6   2  17        1.83        4.55      1.64 o 
  -5   2  17        2.50        0.40      1.46 o 
  -4   2  17        0.96       -1.59      1.33 o 
  -3   2  17       24.87       25.83      3.63 o 
  -2   2  17        1.28        1.34      1.57 o 
  -1   2  17       22.97       18.77      3.87 o 
   0   2  17        8.32        2.35      1.76 o 
   1   2  17        4.14        1.47      2.24 o 
   2   2  17        0.03       -1.47      2.06 o 
  -7   3  17       12.76       14.05      2.88 o 
  -6   3  17        2.95        2.02      1.76 o 
  -5   3  17        4.94        7.87      4.89 o 
  -4   3  17        0.06       -0.35      2.72 o 
  -3   3  17        4.13        9.03      4.06 o 
  -2   3  17        1.63       -2.14      2.83 o 
  -1   3  17       38.33       40.19      6.76 o 
   0   3  17       14.60       17.06      3.39 o 
  -8   0  18        4.53        7.90      3.18 o 
  -7   0  18        3.75        5.66      2.75 o 
  -6   0  18        2.37        3.36      2.46 o 
  -5   0  18        2.11        2.14      2.03 o 
  -4   0  18       31.80       41.61      5.66 o 
  -3   0  18        0.37        1.01      2.40 o 
  -2   0  18       23.17       27.21      6.01 o 
  -1   0  18        0.76        1.55      3.47 o 
   0   0  18        1.68        6.28      3.85 o 
   1   0  18       76.47       75.63     10.33 o 
  -8   1  18       12.38       17.32      3.83 o 
  -7   1  18        2.22        2.94      1.69 o 
  -6   1  18       32.72       33.70      5.37 o 
  -5   1  18        2.79        4.27      1.38 o 
  -4   1  18        2.59        0.69      1.26 o 
  -3   1  18       13.19       11.98      2.65 o 
  -2   1  18       49.31       65.41     12.66 o 
  -1   1  18        0.91        2.42      2.08 o 
   0   1  18       16.07       13.85      3.54 o 
   1   1  18        2.93        7.87      3.08 o 
  -7   2  18        0.00        0.51      2.42 o 
  -6   2  18       10.74       10.18      2.44 o 
  -5   2  18       15.57       24.27      3.37 o 
  -4   2  18       28.28       43.77      6.73 o 
  -3   2  18       19.14       21.22      5.06 o 
  -2   2  18       47.70       52.69      9.61 o 
  -1   2  18        0.14        0.37      2.13 o 
   0   2  18        0.00        1.12      1.85 o 
  -5   1  19       19.49       24.25      3.49 o 
  -4   1  19       19.25       23.07      5.15 o 
  -3   1  19        1.38        0.04      3.27 o 
  -2   1  19       15.13       22.53      4.14 o 
                                                 
